# Supplementary material for: The Heterochromatin Landscape in Migrating Cells and the Importance of H3K27me3 for Associated Transcriptome Alterations
Source: Cells. 2018 Nov 9;7(11):205. doi: 10.3390/cells7110205 (PMC6262444; doi:10.3390/cells7110205)
Supplement: Supplementary file 1 [file cells-07-00205-s001.zip]

Archive with 5 entries (5 files):
- Sup Script.txt
- Sup Table 1.xlsx
- Sup Table 2.xlsx
- Sup Table 3.xlsx
- Supplementary_Materials.pdf
