# Supplementary material for: The Heterochromatin Landscape in Migrating Cells and the Importance of H3K27me3 for Associated Transcriptome Alterations
Source: Cells. 2018 Nov 9;7(11):205. doi: 10.3390/cells7110205 (PMC6262444; doi:10.3390/cells7110205)
Supplement: Supplementary file 1 [file cells-07-00205-s001.zip › Sup Script.txt]

#################################################################################################################################
Script to generate heatmaps presented in supplementary data
The analysis is composed of the following steps
1. Generating a matrix containing the normalized ChIP-seq score across ±3000 bp around the TSS of Refseq genes
This is done using bwtool extract command
Step 1 is done separatly for genes from either strand. Then, to keep intervals in 5' -> 3' direction, 
regions around the TSS of genes transcribed from the negative strand of the reference genome were reversed.
2. The average score across every 20 bp is calculated, leading to a signal matrix of 300 signal points around the TSS per gene.
3. Heatmap plotting using R script
#################################################################################################################################


#Step 1:
#Input file: "TSS_up-downstream_3000_Refseq_Genes.bed" - location of ±3000bp around the TSS of refseq genes
#The commands below divided the genes according to their strand direction

awk '{if ($6=="-") print}' TSS_up-downstream_3000_Refseq_Genes.bed >TSS_neg.bed
awk '{if ($6=="+") print}' TSS_up-ownstream_3000_Refseq_Genes.bed >TSS_pos.bed

#Next, to reverse the minus strand genes we run the following
# Input files: "treat_pileup.bw" - bigWig of ChIP-seq signal
#"TSS_pos.bed" - bed file describing the location of ±3000bp around the TSS of plus-strand genes
#"TSS_neg.bed" - bed file describing the location of ±3000bp around the TSS of minus-strand genes

for i in C9 M9 C27 M27 C20 M20
do
       bwtool extract bed TSS_pos.bed Normalized_bdg/${i}_treat_pileup.bw ${i}_pos.txt -tabs
       bwtool extract bed TSS_neg.bed Normalized_bdg/${i}_treat_pileup.bw ${i}_neg.txt -tabs
       awk '{for (i=1;i<6;i++){printf $i "\t"}; for (i=NF;i>=6;i--){printf $i "\t"};printf "\n"}'  ${i}_neg.txt >t  
       mv t ${i}_neg.txt
       cat ${i}_neg.txt ${i}_pos.txt>${i}.txt
       cut -f 4,6-6005 ${i}.txt >t  
       mv t ${i}.txt
       perl average.pl ${i}.txt 20
       cut -f 1-301 ${i}.txt.out > t
       mv t ${i}.txt.out
       awk '{print NF}' ${i}.txt.out 
done

#Step 2
#run the script using: perl average.pl input_file number_of_fields_to_average

#!/usr/bin/perl
use strict; use warnings;
my $file = $ARGV[0];
my $reso = $ARGV[1];
open(IN,$file) or die "Could not open file '$file' $!";
my $outname = "$file.out";
open(OUT,">$outname");
my $line;
while($line=<IN>)
{
	my @arr = split("\t",$line);
	my $len = scalar(@arr);
	if( ($len-1) % $reso!=0) #remove 1 to exclude first column which is gene name
	{die "number of columns does not divide by $reso\n";}
	print OUT $arr[0],"\t";
	for(my $i=1;$i<$len;$i+=$reso)
	{  
		my $sum=0;
		for(my $j=$i;$j<$i+$reso;$j++)
		{
			$sum+=$arr[$j];
		}
		$sum=$sum/$reso;
		print OUT "$sum\t";
	}
	print OUT "\n";
}
close(IN);
close(OUT);

#Step 3
#Finally, we run the following R script using the generated table as input 
#(in the script below we used "M20_toHeatmap_overlapp_K20" as an example)
library(ComplexHeatmap)
library(EnrichedHeatmap)
library(circlize)
library(Cairo)
library(car)
mat <- read.table("M20_toHeatmap_overlapp_K20", header = F, sep = "\t", row.names = 1)
mat_row_names<-row.names(mat)
mat <- as.matrix(mat)
attr(mat, "upstream_index") = 1:150
attr(mat, "target_index") = integer(0)
attr(mat, "downstream_index") = 151:300
attr(mat, "extend") = c(3000, 3000)
attr(mat, "signal_name") = "H4K20me1"
attr(mat, "target_name") = "TSS"
class(mat) = c("normalizedMatrix", "matrix")
col_fun = colorRamp2(c(0, 1), c("white", "red"))
lgd = Legend(at = c("cluster 1", "cluster 2", "cluster 3"), title = "Clusters", type = "lines", legend_gp = gpar(col = 2:4))
set.seed(123)
cluster = kmeans(mat, centers = 3)$cluster
size = sort(table(cluster))
cluster<-recode(cluster, 'names(size[1])="cluster 1";names(size[2])="cluster 2";names(size[3])="cluster 3"')
write.table(cluster,"M20_overlapp_cluster_genes",quote=FALSE)
size = sort(table(cluster))
cluster = factor(as.character(cluster), levels = names(size))
ht = EnrichedHeatmap(mat, col = col_fun, name = "H4K20me1",  top_annotation = HeatmapAnnotation(lines = anno_enriched(gp = gpar(col = 2:4), show_error = TRUE, ((top_annotation_height = unit(2, "cm"), split =cluster, column_title = "Enrichment of M20 in overlapped genes", row_title_rot = 0)
exp_K<-read.table("C_expression_overlapp_K20",header=F) #C for control, M for migrating
exp<-exp_K[,2]
names(exp)<-exp_K[,1]
col_fun<-colorRamp2(c(-5, 4, 10), c("yellow", "white", "blue"))
ht_exp=Heatmap(exp, col = col_fun , name = "log2 Exp",show_row_names = F, width = unit(7.5, "mm"))
Cairo(file="M20_overlapped_heatmap_with_expression.png", type="png",units="cm", width=21, height=26, dpi=300)
draw(ht+ht_exp,annotation_legend_list = list(lgd)) 
dev.off()
