# Supplementary material for: The Heterochromatin Landscape in Migrating Cells and the Importance of H3K27me3 for Associated Transcriptome Alterations
Source: Cells. 2018 Nov 9;7(11):205. doi: 10.3390/cells7110205 (PMC6262444; doi:10.3390/cells7110205)
Supplement: Supplementary file 1 [file cells-07-00205-s001.zip › Sup Table 1.xlsx]

## Sheet: Sheet1
Migration-altered genes
Ensembl gene id	Gene name	MvsC log2(Fold Change)
ENSMUSG00000003545	Fosb	1.77999
ENSMUSG00000034226	Rhov	1.55931
ENSMUSG00000034394	Lif	1.54973
ENSMUSG00000019997	Ctgf	1.43359
ENSMUSG00000014846	Tppp3	1.37468
ENSMUSG00000049719	Prss46	1.15835
ENSMUSG00000084390	Gm15425	1.12128
ENSMUSG00000037411	Serpine1	1.09351
ENSMUSG00000109953	5430430B14Rik	0.994925
ENSMUSG00000028195	Cyr61	0.984446
ENSMUSG00000042417	Ccno	0.979797
ENSMUSG00000068874	Selenbp1	0.947658
ENSMUSG00000022528	Hes1	0.918328
ENSMUSG00000032315	Cyp1a1	0.878175
ENSMUSG00000090125	Pou3f1	0.875522
ENSMUSG00000103593	Gm37352	0.867447
ENSMUSG00000039236	Isg20	0.840503
ENSMUSG00000053175	Bcl3	0.822248
ENSMUSG00000021250	Fos	0.819735
ENSMUSG00000027985	Lef1	0.801646
ENSMUSG00000072941	Sod3	0.796406
ENSMUSG00000001870	Ltbp1	0.76904
ENSMUSG00000028463	Car9	0.768683
ENSMUSG00000054013	Tmem179	0.754871
ENSMUSG00000078566	Bnip3	0.744275
ENSMUSG00000037161	Mgarp	0.740911
ENSMUSG00000028943	Espn	0.72121
ENSMUSG00000026315	Serpinb8	0.719614
ENSMUSG00000021303	Gng4	0.718013
ENSMUSG00000023473	Celsr3	0.708137
ENSMUSG00000067212	H2-T23	0.704997
ENSMUSG00000060477	Irak2	0.691123
ENSMUSG00000032515	Csrnp1	0.688471
ENSMUSG00000021453	Gadd45g	0.687265
ENSMUSG00000029135	Fosl2	0.686234
ENSMUSG00000022114	Spry2	0.671835
ENSMUSG00000046442	Ppm1e	0.663423
ENSMUSG00000041957	Pkp2	0.66283
ENSMUSG00000042549	Map2k3os	0.659805
ENSMUSG00000029019	Nppb	0.656145
ENSMUSG00000004558	Ndrg2	0.65551
ENSMUSG00000042745	Id1	0.653921
ENSMUSG00000034205	Loxl2	0.641423
ENSMUSG00000021701	Plk2	0.641161
ENSMUSG00000037362	Nov	0.635639
ENSMUSG00000021069	Pygl	0.631976
ENSMUSG00000025880	Smad7	0.626696
ENSMUSG00000050335	Lgals3	0.604568
ENSMUSG00000089762	Ier5l	0.600313
ENSMUSG00000049515	Espnl	0.583056
ENSMUSG00000023905	Tnfrsf12a	0.572465
ENSMUSG00000056671	Prelid2	0.569779
ENSMUSG00000003032	Klf4	0.565678
ENSMUSG00000017390	Aldoc	0.562593
ENSMUSG00000052837	Junb	0.560755
ENSMUSG00000027660	Skil	0.556815
ENSMUSG00000025981	Coq10b	0.555728
ENSMUSG00000038400	Pmepa1	0.548395
ENSMUSG00000022707	Gbe1	0.548286
ENSMUSG00000051159	Cited1	0.546804
ENSMUSG00000003955	Fam162a	0.545647
ENSMUSG00000039153	Runx2	0.542574
ENSMUSG00000039646	Vasn	0.541542
ENSMUSG00000040152	Thbs1	0.539489
ENSMUSG00000021403	Serpinb9b	0.534646
ENSMUSG00000026628	Atf3	0.524961
ENSMUSG00000097148	Gm3839	0.524296
ENSMUSG00000019539	Rcn3	0.522279
ENSMUSG00000071001	Hrct1	0.518232
ENSMUSG00000024427	Spry4	0.51521
ENSMUSG00000042622	Maff	0.510095
ENSMUSG00000025207	Sema4g	0.507019
ENSMUSG00000044786	Zfp36	0.503472
ENSMUSG00000036002	Fam214b	0.501154
ENSMUSG00000017314	Mpp2	0.499696
ENSMUSG00000046223	Plaur	0.493411
ENSMUSG00000074277	Phldb3	0.487962
ENSMUSG00000025545	Clybl	0.483427
ENSMUSG00000074179	Gm10639	0.480389
ENSMUSG00000032802	Srxn1	0.480336
ENSMUSG00000050931	Sgms2	0.475867
ENSMUSG00000035671	Zswim4	0.471812
ENSMUSG00000054364	Rhob	0.467234
ENSMUSG00000035104	Eva1a	0.461373
ENSMUSG00000005413	Hmox1	0.452867
ENSMUSG00000046668	Cxxc5	0.452688
ENSMUSG00000061878	Sphk1	0.452658
ENSMUSG00000000555	Itga5	0.450395
ENSMUSG00000039384	Dusp10	0.450371
ENSMUSG00000047281	Sfn	0.448581
ENSMUSG00000008384	Sertad1	0.446735
ENSMUSG00000043903	Zfp469	0.445392
ENSMUSG00000021411	Pxdc1	0.445096
ENSMUSG00000036427	Gpi1	0.445009
ENSMUSG00000060260	Pwwp2b	0.443724
ENSMUSG00000044813	Shb	0.44224
ENSMUSG00000023175	Bsg	0.441215
ENSMUSG00000030208	Emp1	0.43802
ENSMUSG00000038412	Higd1a	0.433808
ENSMUSG00000085541	Gm16010	0.432948
ENSMUSG00000069833	Ahnak	0.430739
ENSMUSG00000051359	Ncald	0.430364
ENSMUSG00000021196	Pfkp	0.42728
ENSMUSG00000032220	Myo1e	0.425667
ENSMUSG00000034488	Edil3	0.425541
ENSMUSG00000031284	Pak3	0.423148
ENSMUSG00000031785	Adgrg1	0.420527
ENSMUSG00000001930	Vwf	0.418196
ENSMUSG00000085148	Mir22hg	0.417867
ENSMUSG00000026547	Tagln2	0.416198
ENSMUSG00000056501	Cebpb	0.415996
ENSMUSG00000078308	Gm47854	0.415646
ENSMUSG00000024486	Hbegf	0.410555
ENSMUSG00000019970	Sgk1	0.406523
ENSMUSG00000039911	Spsb1	0.404491
ENSMUSG00000028341	Nr4a3	0.404473
ENSMUSG00000037447	Arid5a	0.40227
ENSMUSG00000037621	Atoh8	0.401367
ENSMUSG00000074063	Osgin1	0.398167
ENSMUSG00000038451	Spsb2	0.398155
ENSMUSG00000072812	Ahnak2	0.395042
ENSMUSG00000032501	Trib1	0.39395
ENSMUSG00000036867	Smad6	0.391797
ENSMUSG00000048616	Nog	0.390069
ENSMUSG00000029860	Zyx	0.388707
ENSMUSG00000027560	Dok5	0.388704
ENSMUSG00000021831	Ero1l	0.387511
ENSMUSG00000037887	Dusp8	0.386582
ENSMUSG00000018932	Map2k3	0.379965
ENSMUSG00000022360	Atad2	-0.380153
ENSMUSG00000025001	Hells	-0.381041
ENSMUSG00000074220	Zfp382	-0.382228
ENSMUSG00000068394	Cep152	-0.384106
ENSMUSG00000040624	Plekhg1	-0.386971
ENSMUSG00000019971	Cep290	-0.387575
ENSMUSG00000017713	Tha1	-0.392643
ENSMUSG00000068744	Psrc1	-0.393566
ENSMUSG00000047146	Tet1	-0.395137
ENSMUSG00000045328	Cenpe	-0.399609
ENSMUSG00000030087	Klf15	-0.40465
ENSMUSG00000042498	D330045A20Rik	-0.407102
ENSMUSG00000047141	Zfp654	-0.411191
ENSMUSG00000046603	Tcaim	-0.417086
ENSMUSG00000049097	Ankrd34a	-0.423386
ENSMUSG00000022034	Esco2	-0.423419
ENSMUSG00000036006	Ripor2	-0.426397
ENSMUSG00000031245	Hmgn5	-0.429634
ENSMUSG00000047534	Mis18bp1	-0.433011
ENSMUSG00000070509	Rgma	-0.437704
ENSMUSG00000017167	Cntnap1	-0.444443
ENSMUSG00000075389	2810410L24Rik	-0.451769
ENSMUSG00000044469	Tnfaip8l1	-0.455003
ENSMUSG00000024014	Pim1	-0.45536
ENSMUSG00000039410	Prdm16	-0.455373
ENSMUSG00000026955	Sapcd2	-0.464344
ENSMUSG00000067714	Lpar5	-0.465857
ENSMUSG00000036109	Mbnl3	-0.467264
ENSMUSG00000090015	Gm15446	-0.470398
ENSMUSG00000026199	Ankzf1	-0.471607
ENSMUSG00000108126	Gm43909	-0.473823
ENSMUSG00000028645	Slc2a1	-0.476662
ENSMUSG00000079184	Mphosph8	-0.480846
ENSMUSG00000029754	Dlx6	-0.494825
ENSMUSG00000039904	Gpr37	-0.498025
ENSMUSG00000039967	Zfp292	-0.506836
ENSMUSG00000015599	Ttbk1	-0.510763
ENSMUSG00000092627	D130058E05Rik	-0.518123
ENSMUSG00000024795	Kif20b	-0.58235
ENSMUSG00000074865	Zfp934	-0.584791
ENSMUSG00000042742	Bmt2	-0.592772
ENSMUSG00000074794	Arrdc3	-0.600968
ENSMUSG00000053470	Kdm3a	-0.602303
ENSMUSG00000034522	Zfp395	-0.636816
ENSMUSG00000037818	Abhd18	-0.637267
ENSMUSG00000028527	Ak4	-0.666978
ENSMUSG00000049971	Glt1d1	-0.680771
ENSMUSG00000038618	Rassf7	-0.694389
ENSMUSG00000000056	Narf	-0.843106
ENSMUSG00000020108	Ddit4	-0.879008
ENSMUSG00000035678	Tnfsf9	-1.02408
ENSMUSG00000000628	Hk2	-1.19614
ENSMUSG00000050914	Ankrd37	-1.63788
