# Supplementary material for: The Heterochromatin Landscape in Migrating Cells and the Importance of H3K27me3 for Associated Transcriptome Alterations
Source: Cells. 2018 Nov 9;7(11):205. doi: 10.3390/cells7110205 (PMC6262444; doi:10.3390/cells7110205)
Supplement: Supplementary file 1 [file cells-07-00205-s001.zip › Sup Table 2.xlsx]

## Sheet: Sheet2
H3K27me-dependent genes
Ensembl gene id	Gene name	MvsC	GSKMvsC	MvsC log2(Fold Change)	GSKMvsC log2(Fold Change)
ENSMUSG00000037411	Serpine1	1	0	1.09351	0.394683
ENSMUSG00000109953	5430430B14Rik	1	0	0.994925	0.63936
ENSMUSG00000042417	Ccno	1	0	0.979797	1.0243
ENSMUSG00000022528	Hes1	1	0	0.918328	0.308296
ENSMUSG00000032315	Cyp1a1	1	0	0.878175	0.462596
ENSMUSG00000103593	Gm37352	1	0	0.867447	0.648794
ENSMUSG00000021250	Fos	1	0	0.819735	0.193629
ENSMUSG00000022114	Spry2	1	0	0.671835	0.200259
ENSMUSG00000046442	Ppm1e	1	0	0.663423	0.562533
ENSMUSG00000042745	Id1	1	0	0.653921	0.158176
ENSMUSG00000021701	Plk2	1	0	0.641161	0.0872687
ENSMUSG00000037362	Nov	1	0	0.635639	0.482796
ENSMUSG00000025880	Smad7	1	0	0.626696	0.377167
ENSMUSG00000089762	Ier5l	1	0	0.600313	-0.0558641
ENSMUSG00000049515	Espnl	1	0	0.583056	0.55274
ENSMUSG00000003032	Klf4	1	0	0.565678	0.229539
ENSMUSG00000052837	Junb	1	0	0.560755	0.192957
ENSMUSG00000039646	Vasn	1	0	0.541542	0.431441
ENSMUSG00000040152	Thbs1	1	0	0.539489	0.269948
ENSMUSG00000021403	Serpinb9b	1	0	0.534646	0.481219
ENSMUSG00000071001	Hrct1	1	0	0.518232	0.342684
ENSMUSG00000024427	Spry4	1	0	0.51521	-0.449561
ENSMUSG00000044786	Zfp36	1	0	0.503472	0.09118
ENSMUSG00000046223	Plaur	1	0	0.493411	0.0901349
ENSMUSG00000054364	Rhob	1	0	0.467234	0.32702
ENSMUSG00000046668	Cxxc5	1	0	0.452688	0.229977
ENSMUSG00000061878	Sphk1	1	0	0.452658	0.329555
ENSMUSG00000008384	Sertad1	1	0	0.446735	0.248523
ENSMUSG00000021411	Pxdc1	1	0	0.445096	-0.0866282
ENSMUSG00000085541	Gm16010	1	0	0.432948	0.289566
ENSMUSG00000085148	Mir22hg	1	0	0.417867	0.0508212
ENSMUSG00000078308	Gm47854	1	0	0.415646	0.412278
ENSMUSG00000024486	Hbegf	1	0	0.410555	0.239432
ENSMUSG00000019970	Sgk1	1	0	0.406523	0.326201
ENSMUSG00000037621	Atoh8	1	0	0.401367	-0.0300694
ENSMUSG00000074063	Osgin1	1	0	0.398167	-0.00284523
ENSMUSG00000032501	Trib1	1	0	0.39395	0.241911
ENSMUSG00000036867	Smad6	1	0	0.391797	0.364065
ENSMUSG00000029860	Zyx	1	0	0.388707	0.171522
ENSMUSG00000021831	Ero1l	1	0	0.387511	0.360733
ENSMUSG00000037887	Dusp8	1	0	0.386582	0.259873
ENSMUSG00000074220	Zfp382	-1	0	-0.382228	-0.345714
ENSMUSG00000017713	Tha1	-1	0	-0.392643	-0.121194
ENSMUSG00000047146	Tet1	-1	0	-0.395137	-0.391725
ENSMUSG00000046603	Tcaim	-1	0	-0.417086	-0.253354
ENSMUSG00000031245	Hmgn5	-1	0	-0.429634	-0.316243
ENSMUSG00000075389	2810410L24Rik	-1	0	-0.451769	-0.33253
ENSMUSG00000044469	Tnfaip8l1	-1	0	-0.455003	-0.413609
ENSMUSG00000024014	Pim1	-1	0	-0.45536	-0.387681
ENSMUSG00000067714	Lpar5	-1	0	-0.465857	-0.298513
ENSMUSG00000036109	Mbnl3	-1	0	-0.467264	-0.42041
ENSMUSG00000090015	Gm15446	-1	0	-0.470398	-0.372584
ENSMUSG00000108126	Gm43909	-1	0	-0.473823	-0.386531
ENSMUSG00000039904	Gpr37	-1	0	-0.498025	-0.167967
ENSMUSG00000015599	Ttbk1	-1	0	-0.510763	-0.115098
ENSMUSG00000074865	Zfp934	-1	0	-0.584791	-0.507788
ENSMUSG00000074794	Arrdc3	-1	0	-0.600968	-0.352467
ENSMUSG00000049971	Glt1d1	-1	0	-0.680771	-0.485856
ENSMUSG00000038618	Rassf7	-1	0	-0.694389	-0.483949
ENSMUSG00000020108	Ddit4	-1	0	-0.879008	-0.530359
H3K27me-independent genes
Ensembl gene id	Gene name	MvsC	GSKMvsC	MvsC log2(Fold Change)	GSKMvsC log2(Fold Change)
ENSMUSG00000003545	Fosb	1	1	1.77999	1.63409
ENSMUSG00000034226	Rhov	1	1	1.55931	2.22969
ENSMUSG00000034394	Lif	1	1	1.54973	1.15348
ENSMUSG00000019997	Ctgf	1	1	1.43359	0.793307
ENSMUSG00000014846	Tppp3	1	1	1.37468	1.56794
ENSMUSG00000049719	Prss46	1	1	1.15835	1.38478
ENSMUSG00000084390	Gm15425	1	1	1.12128	1.50602
ENSMUSG00000028195	Cyr61	1	1	0.984446	0.382117
ENSMUSG00000068874	Selenbp1	1	1	0.947658	1.00681
ENSMUSG00000090125	Pou3f1	1	1	0.875522	1.90707
ENSMUSG00000039236	Isg20	1	1	0.840503	0.964274
ENSMUSG00000053175	Bcl3	1	1	0.822248	0.928723
ENSMUSG00000027985	Lef1	1	1	0.801646	1.2313
ENSMUSG00000072941	Sod3	1	1	0.796406	1.06373
ENSMUSG00000001870	Ltbp1	1	1	0.76904	1.19373
ENSMUSG00000028463	Car9	1	1	0.768683	0.919586
ENSMUSG00000054013	Tmem179	1	1	0.754871	1.10347
ENSMUSG00000078566	Bnip3	1	1	0.744275	0.680829
ENSMUSG00000037161	Mgarp	1	1	0.740911	0.766329
ENSMUSG00000028943	Espn	1	1	0.72121	0.786204
ENSMUSG00000026315	Serpinb8	1	1	0.719614	0.812126
ENSMUSG00000021303	Gng4	1	1	0.718013	1.32892
ENSMUSG00000023473	Celsr3	1	1	0.708137	1.17332
ENSMUSG00000067212	H2-T23	1	1	0.704997	0.652976
ENSMUSG00000060477	Irak2	1	1	0.691123	0.421269
ENSMUSG00000032515	Csrnp1	1	1	0.688471	0.641192
ENSMUSG00000021453	Gadd45g	1	1	0.687265	0.842627
ENSMUSG00000029135	Fosl2	1	1	0.686234	0.698068
ENSMUSG00000041957	Pkp2	1	1	0.66283	0.667635
ENSMUSG00000042549	Map2k3os	1	1	0.659805	0.61766
ENSMUSG00000029019	Nppb	1	1	0.656145	0.702917
ENSMUSG00000004558	Ndrg2	1	1	0.65551	0.727439
ENSMUSG00000034205	Loxl2	1	1	0.641423	0.650086
ENSMUSG00000021069	Pygl	1	1	0.631976	0.605163
ENSMUSG00000050335	Lgals3	1	1	0.604568	0.784593
ENSMUSG00000023905	Tnfrsf12a	1	1	0.572465	0.465876
ENSMUSG00000056671	Prelid2	1	1	0.569779	0.579022
ENSMUSG00000017390	Aldoc	1	1	0.562593	0.692102
ENSMUSG00000027660	Skil	1	1	0.556815	0.419228
ENSMUSG00000025981	Coq10b	1	1	0.555728	0.559236
ENSMUSG00000038400	Pmepa1	1	1	0.548395	0.840937
ENSMUSG00000022707	Gbe1	1	1	0.548286	0.601357
ENSMUSG00000051159	Cited1	1	1	0.546804	0.553323
ENSMUSG00000003955	Fam162a	1	1	0.545647	0.565421
ENSMUSG00000039153	Runx2	1	1	0.542574	0.726376
ENSMUSG00000026628	Atf3	1	1	0.524961	0.570353
ENSMUSG00000097148	Gm3839	1	1	0.524296	0.506807
ENSMUSG00000019539	Rcn3	1	1	0.522279	0.568104
ENSMUSG00000042622	Maff	1	1	0.510095	0.75996
ENSMUSG00000025207	Sema4g	1	1	0.507019	0.47623
ENSMUSG00000036002	Fam214b	1	1	0.501154	0.53288
ENSMUSG00000017314	Mpp2	1	1	0.499696	0.548209
ENSMUSG00000074277	Phldb3	1	1	0.487962	0.627766
ENSMUSG00000025545	Clybl	1	1	0.483427	0.582485
ENSMUSG00000074179	Gm10639	1	1	0.480389	0.721398
ENSMUSG00000032802	Srxn1	1	1	0.480336	0.90989
ENSMUSG00000050931	Sgms2	1	1	0.475867	0.568286
ENSMUSG00000035671	Zswim4	1	1	0.471812	0.452263
ENSMUSG00000035104	Eva1a	1	1	0.461373	0.839919
ENSMUSG00000005413	Hmox1	1	1	0.452867	0.70828
ENSMUSG00000000555	Itga5	1	1	0.450395	0.422917
ENSMUSG00000039384	Dusp10	1	1	0.450371	0.567476
ENSMUSG00000047281	Sfn	1	1	0.448581	0.522404
ENSMUSG00000043903	Zfp469	1	1	0.445392	0.500565
ENSMUSG00000036427	Gpi1	1	1	0.445009	0.546093
ENSMUSG00000060260	Pwwp2b	1	1	0.443724	0.46132
ENSMUSG00000044813	Shb	1	1	0.44224	0.627823
ENSMUSG00000023175	Bsg	1	1	0.441215	0.525719
ENSMUSG00000030208	Emp1	1	1	0.43802	0.694245
ENSMUSG00000038412	Higd1a	1	1	0.433808	0.42385
ENSMUSG00000069833	Ahnak	1	1	0.430739	0.398162
ENSMUSG00000051359	Ncald	1	1	0.430364	0.782879
ENSMUSG00000021196	Pfkp	1	1	0.42728	0.487876
ENSMUSG00000032220	Myo1e	1	1	0.425667	0.502994
ENSMUSG00000034488	Edil3	1	1	0.425541	0.521922
ENSMUSG00000031284	Pak3	1	1	0.423148	0.791487
ENSMUSG00000031785	Adgrg1	1	1	0.420527	0.483005
ENSMUSG00000001930	Vwf	1	1	0.418196	0.519379
ENSMUSG00000026547	Tagln2	1	1	0.416198	0.530662
ENSMUSG00000056501	Cebpb	1	1	0.415996	0.442529
ENSMUSG00000039911	Spsb1	1	1	0.404491	0.572161
ENSMUSG00000028341	Nr4a3	1	1	0.404473	0.743372
ENSMUSG00000037447	Arid5a	1	1	0.40227	0.419384
ENSMUSG00000038451	Spsb2	1	1	0.398155	0.420036
ENSMUSG00000072812	Ahnak2	1	1	0.395042	0.55575
ENSMUSG00000048616	Nog	1	1	0.390069	0.471055
ENSMUSG00000027560	Dok5	1	1	0.388704	0.768892
ENSMUSG00000018932	Map2k3	1	1	0.379965	0.475386
ENSMUSG00000022360	Atad2	-1	-1	-0.380153	-0.475769
ENSMUSG00000025001	Hells	-1	-1	-0.381041	-0.450954
ENSMUSG00000068394	Cep152	-1	-1	-0.384106	-0.483346
ENSMUSG00000040624	Plekhg1	-1	-1	-0.386971	-0.564123
ENSMUSG00000019971	Cep290	-1	-1	-0.387575	-0.615556
ENSMUSG00000068744	Psrc1	-1	-1	-0.393566	-0.559412
ENSMUSG00000045328	Cenpe	-1	-1	-0.399609	-0.640091
ENSMUSG00000030087	Klf15	-1	-1	-0.40465	-0.500442
ENSMUSG00000042498	D330045A20Rik	-1	-1	-0.407102	-0.787959
ENSMUSG00000047141	Zfp654	-1	-1	-0.411191	-0.42893
ENSMUSG00000049097	Ankrd34a	-1	-1	-0.423386	-0.885429
ENSMUSG00000022034	Esco2	-1	-1	-0.423419	-0.537854
ENSMUSG00000036006	Ripor2	-1	-1	-0.426397	-1.23396
ENSMUSG00000047534	Mis18bp1	-1	-1	-0.433011	-0.664395
ENSMUSG00000070509	Rgma	-1	-1	-0.437704	-0.715861
ENSMUSG00000017167	Cntnap1	-1	-1	-0.444443	-0.762721
ENSMUSG00000039410	Prdm16	-1	-1	-0.455373	-0.539514
ENSMUSG00000026955	Sapcd2	-1	-1	-0.464344	-0.553737
ENSMUSG00000026199	Ankzf1	-1	-1	-0.471607	-0.715346
ENSMUSG00000028645	Slc2a1	-1	-1	-0.476662	-0.5526
ENSMUSG00000079184	Mphosph8	-1	-1	-0.480846	-0.604453
ENSMUSG00000029754	Dlx6	-1	-1	-0.494825	-0.859612
ENSMUSG00000039967	Zfp292	-1	-1	-0.506836	-0.527503
ENSMUSG00000092627	D130058E05Rik	-1	-1	-0.518123	-0.762473
ENSMUSG00000024795	Kif20b	-1	-1	-0.58235	-0.902358
ENSMUSG00000042742	Bmt2	-1	-1	-0.592772	-0.686987
ENSMUSG00000053470	Kdm3a	-1	-1	-0.602303	-0.895587
ENSMUSG00000034522	Zfp395	-1	-1	-0.636816	-0.852929
ENSMUSG00000037818	Abhd18	-1	-1	-0.637267	-0.748669
ENSMUSG00000028527	Ak4	-1	-1	-0.666978	-0.919149
ENSMUSG00000000056	Narf	-1	-1	-0.843106	-0.779104
ENSMUSG00000035678	Tnfsf9	-1	-1	-1.02408	-1.34999
ENSMUSG00000000628	Hk2	-1	-1	-1.19614	-1.0141
ENSMUSG00000050914	Ankrd37	-1	-1	-1.63788	-1.56742
H3K27me-buffered genes
Ensembl gene id	Gene name	MvsC	GSKMvsC	MvsC log2(Fold Change)	GSKMvsC log2(Fold Change)
ENSMUSG00000046733	Gprc5a	0	1	1.12069	2.18367
ENSMUSG00000060470	Adgrg3	0	1	1.116	1.63942
ENSMUSG00000022479	Vdr	0	1	0.757076	1.62302
ENSMUSG00000033644	Piwil2	0	1	0.634763	1.55015
ENSMUSG00000082365	Gm15754	0	1	0.905317	1.52929
ENSMUSG00000087129	Gm16316	0	1	0.22622	1.17416
ENSMUSG00000108790	Gm44806	0	1	0.439755	1.17223
ENSMUSG00000034765	Dusp5	0	1	0.648075	1.16551
ENSMUSG00000025582	Nptx1	0	1	0.326852	1.14492
ENSMUSG00000014813	Stc1	0	1	0.473808	1.12469
ENSMUSG00000101308	Gm28989	0	1	0.145186	1.07745
ENSMUSG00000058743	Kcnj14	0	1	0.0140731	1.06992
ENSMUSG00000038026	Kcnj9	0	1	0.0721502	1.06829
ENSMUSG00000030554	Synm	0	1	0.544354	1.05816
ENSMUSG00000060143	Gm10076	0	1	0.208936	1.02054
ENSMUSG00000089651	Gm16353	0	1	0.254759	0.881848
ENSMUSG00000032648	Pygm	0	1	0.461476	0.845579
ENSMUSG00000019851	Perp	0	1	0.119065	0.826748
ENSMUSG00000003354	Ccdc65	0	1	0.0637228	0.815059
ENSMUSG00000083992	Gm11478	0	1	0.177353	0.812977
ENSMUSG00000040231	Syngr4	0	1	0.233621	0.79307
ENSMUSG00000097789	Gm2115	0	1	0.222295	0.778254
ENSMUSG00000051022	Hs3st1	0	1	0.0289156	0.777729
ENSMUSG00000087249	Gm16062	0	1	0.347906	0.77242
ENSMUSG00000026675	Hsd17b7	0	1	0.146782	0.757499
ENSMUSG00000021699	Pde4d	0	1	0.33336	0.7547
ENSMUSG00000003949	Hlf	0	1	0.238368	0.744402
ENSMUSG00000092260	Zfp963	0	1	0.39065	0.742947
ENSMUSG00000063838	1700027J19Rik	0	1	0.298668	0.732443
ENSMUSG00000020715	Ern1	0	1	0.30178	0.721807
ENSMUSG00000024190	Dusp1	0	1	0.269416	0.718588
ENSMUSG00000018821	Avpi1	0	1	0.275663	0.712952
ENSMUSG00000032010	Usp2	0	1	0.322818	0.710384
ENSMUSG00000050751	Pgbd5	0	1	0.000214255	0.704828
ENSMUSG00000032193	Ldlr	0	1	0.172004	0.695349
ENSMUSG00000027894	Slc6a17	0	1	0.218354	0.690014
ENSMUSG00000024042	Sik1	0	1	0.307413	0.682562
ENSMUSG00000024424	Ttc39c	0	1	0.329087	0.6812
ENSMUSG00000107689	Gm44386	0	1	0.342503	0.676776
ENSMUSG00000029167	Ppargc1a	0	1	0.212123	0.656761
ENSMUSG00000028100	Nudt17	0	1	0.236475	0.648833
ENSMUSG00000022089	Bin3	0	1	0.314766	0.644791
ENSMUSG00000045294	Insig1	0	1	0.0595263	0.640451
ENSMUSG00000040270	Bach2	0	1	0.326664	0.616862
ENSMUSG00000039976	Tbc1d16	0	1	0.276346	0.600936
ENSMUSG00000104342	Gm36401	0	1	-0.0160175	0.600646
ENSMUSG00000034472	Rasd2	0	1	0.253593	0.590771
ENSMUSG00000023336	Wfdc1	0	1	0.402693	0.578049
ENSMUSG00000098557	Kctd12	0	1	0.34794	0.572521
ENSMUSG00000041771	Slc24a4	0	1	0.271835	0.561203
ENSMUSG00000051615	Rap2a	0	1	0.215934	0.560996
ENSMUSG00000040435	Ppp1r15a	0	1	0.208711	0.551462
ENSMUSG00000063889	Crem	0	1	0.354481	0.550427
ENSMUSG00000023243	Kcnk5	0	1	0.378491	0.53604
ENSMUSG00000038172	Ttc39b	0	1	0.208418	0.535766
ENSMUSG00000038375	Trp53inp2	0	1	0.320596	0.534852
ENSMUSG00000028063	Lmna	0	1	0.306609	0.530511
ENSMUSG00000055407	Map6	0	1	0.281514	0.516256
ENSMUSG00000057440	Mpp7	0	1	0.19062	0.513898
ENSMUSG00000031604	Msmo1	0	1	0.159551	0.51349
ENSMUSG00000035637	Grhpr	0	1	0.373894	0.51307
ENSMUSG00000028277	Ube2j1	0	1	0.265134	0.513057
ENSMUSG00000023809	Rps6ka2	0	1	0.263635	0.511059
ENSMUSG00000074892	B3galt5	0	1	0.0798398	0.508775
ENSMUSG00000010051	Hyal1	0	1	0.21204	0.508558
ENSMUSG00000057963	Itpk1	0	1	0.130714	0.50778
ENSMUSG00000010095	Slc3a2	0	1	0.217461	0.495006
ENSMUSG00000001542	Ell2	0	1	0.0752893	0.491346
ENSMUSG00000000567	Sox9	0	1	0.226574	0.481089
ENSMUSG00000021900	Btd	0	1	0.210372	0.481069
ENSMUSG00000041729	Coro2b	0	1	0.17916	0.480851
ENSMUSG00000037594	BC022687	0	1	0.301545	0.480829
ENSMUSG00000028124	Gclm	0	1	0.256448	0.477879
ENSMUSG00000021670	Hmgcr	0	1	0.0477981	0.477814
ENSMUSG00000001467	Cyp51	0	1	0.0685635	0.477012
ENSMUSG00000044177	Wfikkn2	0	1	0.193339	0.474279
ENSMUSG00000045257	Morn2	0	1	0.230987	0.473959
ENSMUSG00000093930	Hmgcs1	0	1	-0.0779051	0.471959
ENSMUSG00000030844	Rgs10	0	1	0.1463	0.471276
ENSMUSG00000062380	Tubb3	0	1	0.26523	0.470896
ENSMUSG00000073155	1810058I24Rik	0	1	0.302517	0.467814
ENSMUSG00000030847	Bag3	0	1	0.368107	0.466369
ENSMUSG00000026208	Des	0	1	0.267321	0.466185
ENSMUSG00000045136	Tubb2b	0	1	0.251741	0.465814
ENSMUSG00000039474	Wfs1	0	1	0.113211	0.465685
ENSMUSG00000044080	S100a1	0	1	0.217016	0.464359
ENSMUSG00000049422	Chchd10	0	1	0.215644	0.461689
ENSMUSG00000005514	Por	0	1	0.24174	0.460046
ENSMUSG00000072235	Tuba1a	0	1	0.313744	0.459415
ENSMUSG00000028680	Plk3	0	1	0.292912	0.459217
ENSMUSG00000054556	Gm4876	0	1	0.274288	0.458997
ENSMUSG00000022094	Slc39a14	0	1	0.249977	0.458816
ENSMUSG00000024357	Sil1	0	1	0.23842	0.458157
ENSMUSG00000021273	Fdft1	0	1	0.0661624	0.457422
ENSMUSG00000061232	H2-K1	0	1	0.376711	0.452708
ENSMUSG00000006517	Mvd	0	1	0.0114683	0.451166
ENSMUSG00000059901	Adamts14	0	1	0.30111	0.45081
ENSMUSG00000042870	Tom1	0	1	0.195427	0.449457
ENSMUSG00000002043	Trappc6a	0	1	0.342244	0.449301
ENSMUSG00000038387	Rras	0	1	0.307766	0.449227
ENSMUSG00000020121	Srgap1	0	1	0.340409	0.448198
ENSMUSG00000036046	5031439G07Rik	0	1	0.21324	0.446601
ENSMUSG00000036278	Macrod1	0	1	0.226647	0.446492
ENSMUSG00000027737	Slc7a11	0	1	0.243774	0.44154
ENSMUSG00000006301	Tmbim1	0	1	0.229896	0.437711
ENSMUSG00000057666	Gapdh	0	1	0.3448	0.436079
ENSMUSG00000035246	Pcyt1b	0	1	0.375153	0.434668
ENSMUSG00000020689	Itgb3	0	1	0.183686	0.433997
ENSMUSG00000052605	Isoc2b	0	1	0.272605	0.430222
ENSMUSG00000031765	Mt1	0	1	0.23635	0.430188
ENSMUSG00000034220	Gpc1	0	1	0.140589	0.429164
ENSMUSG00000025189	Cnnm1	0	1	0.108108	0.428973
ENSMUSG00000048644	Ctxn1	0	1	0.316386	0.428009
ENSMUSG00000036181	Hist1h1c	0	1	0.342201	0.427544
ENSMUSG00000015980	Lrrc27	0	1	0.366437	0.424545
ENSMUSG00000060376	Bckdha	0	1	0.286296	0.424264
ENSMUSG00000050708	Ftl1	0	1	0.246327	0.42305
ENSMUSG00000045211	Nudt18	0	1	0.288897	0.421453
ENSMUSG00000030695	Aldoa	0	1	0.326172	0.421397
ENSMUSG00000026202	Tuba4a	0	1	0.186572	0.419844
ENSMUSG00000031266	Gla	0	1	0.271048	0.41689
ENSMUSG00000026879	Gsn	0	1	0.238764	0.416319
ENSMUSG00000025791	Pgm2	0	1	0.3364	0.413449
ENSMUSG00000021619	Atg10	0	1	0.185441	0.41333
ENSMUSG00000037813	D630003M21Rik	0	1	0.0974656	0.413109
ENSMUSG00000029994	Anxa4	0	1	0.344765	0.411329
ENSMUSG00000001419	Mef2d	0	1	0.3266	0.410544
ENSMUSG00000037185	Krt80	0	1	0.317009	0.407667
ENSMUSG00000056737	Capg	0	1	0.197786	0.407563
ENSMUSG00000055991	Zkscan5	0	1	0.260555	0.406242
ENSMUSG00000058672	Tubb2a	0	1	0.232211	0.405716
ENSMUSG00000036528	Ppfibp2	0	1	0.211301	0.405513
ENSMUSG00000040711	Sh3pxd2b	0	1	0.182829	0.403841
ENSMUSG00000024772	Ehd1	0	1	0.285292	0.401598
ENSMUSG00000018593	Sparc	0	1	0.314602	0.399171
ENSMUSG00000066595	Flvcr1	0	1	0.223278	0.398315
ENSMUSG00000024589	Nedd4l	0	1	0.195786	0.393832
ENSMUSG00000027698	Nceh1	0	1	0.133677	0.392664
ENSMUSG00000022351	Sqle	0	1	0.0447135	0.39214
ENSMUSG00000094724	Rnaset2b	0	1	0.0514985	0.391079
ENSMUSG00000033960	Jcad	0	1	0.0935141	0.389923
ENSMUSG00000023827	Agpat4	0	1	0.282325	0.389445
ENSMUSG00000020646	Mboat2	0	1	0.316665	0.388596
ENSMUSG00000032231	Anxa2	0	1	0.309841	0.388176
ENSMUSG00000006369	Fbln1	0	1	0.208853	0.387828
ENSMUSG00000017754	Pltp	0	1	0.278371	0.386965
ENSMUSG00000034926	Dhcr24	0	1	-0.0108443	0.386103
ENSMUSG00000023456	Tpi1	0	1	0.294261	0.385566
ENSMUSG00000059743	Fdps	0	1	0.0928054	0.385286
ENSMUSG00000037049	Smpd1	0	1	0.178421	0.385203
ENSMUSG00000020886	Dlg4	0	1	0.203705	0.385095
ENSMUSG00000024038	Ndufv3	0	1	0.331862	0.384899
ENSMUSG00000020186	Csrp2	0	1	0.161039	0.384812
ENSMUSG00000034320	Slc26a2	0	1	0.298171	0.384615
ENSMUSG00000026064	Ptp4a1	0	1	0.127452	0.384178
ENSMUSG00000027223	Mapk8ip1	0	1	0.248043	0.381956
ENSMUSG00000032294	Pkm	0	1	0.276171	0.381706
ENSMUSG00000038456	Dennd2a	0	1	0.227323	0.381212
ENSMUSG00000031488	Rab11fip1	0	1	0.112119	0.380005
ENSMUSG00000030353	Tead4	0	1	0.322648	0.379988
ENSMUSG00000028756	Pink1	0	1	0.220508	0.37998
ENSMUSG00000027797	Dclk1	0	1	0.288329	0.378791
ENSMUSG00000036894	Rap2b	0	-1	-0.157105	-0.378834
ENSMUSG00000102976	Zc3h11a	0	-1	-0.0980687	-0.380169
ENSMUSG00000028163	Nfkb1	0	-1	-0.159748	-0.380274
ENSMUSG00000057335	Cep170	0	-1	-0.173735	-0.380551
ENSMUSG00000026781	Acbd5	0	-1	-0.178561	-0.381202
ENSMUSG00000017756	Slc12a7	0	-1	-0.104735	-0.382669
ENSMUSG00000035351	Nup37	0	-1	-0.188555	-0.382976
ENSMUSG00000021182	Ccdc88c	0	-1	-0.106391	-0.383191
ENSMUSG00000016128	Stard13	0	-1	-0.176317	-0.383289
ENSMUSG00000006599	Gtf2h1	0	-1	-0.17637	-0.383319
ENSMUSG00000022797	Tfrc	0	-1	-0.337187	-0.383852
ENSMUSG00000009733	Tfcp2	0	-1	-0.279321	-0.384134
ENSMUSG00000068882	Ssb	0	-1	-0.295061	-0.384226
ENSMUSG00000062312	Erbb2	0	-1	-0.174392	-0.387216
ENSMUSG00000032561	Acpp	0	-1	-0.1387	-0.387787
ENSMUSG00000046722	Cdc42se1	0	-1	0.0811961	-0.388046
ENSMUSG00000021936	Mapk8	0	-1	-0.161037	-0.388569
ENSMUSG00000031004	Mki67	0	-1	-0.330673	-0.388597
ENSMUSG00000022801	Lrch3	0	-1	-0.0980586	-0.38955
ENSMUSG00000031229	Atrx	0	-1	-0.258697	-0.38997
ENSMUSG00000020074	Ccar1	0	-1	-0.176194	-0.390761
ENSMUSG00000049878	Rlf	0	-1	-0.32822	-0.391122
ENSMUSG00000035109	Shc4	0	-1	-0.239506	-0.391491
ENSMUSG00000027253	Lrp4	0	-1	-0.328423	-0.391513
ENSMUSG00000041328	Pcf11	0	-1	-0.159593	-0.392782
ENSMUSG00000001065	Zfp276	0	-1	-0.118568	-0.392807
ENSMUSG00000037552	Plekhg2	0	-1	0.0931103	-0.393962
ENSMUSG00000037355	Uvssa	0	-1	-0.113989	-0.394254
ENSMUSG00000033904	Ccp110	0	-1	-0.201447	-0.394554
ENSMUSG00000025932	Eya1	0	-1	-0.179693	-0.395649
ENSMUSG00000064061	Dzip3	0	-1	-0.233525	-0.395683
ENSMUSG00000001819	Hoxd13	0	-1	-0.200003	-0.396453
ENSMUSG00000055884	Fancm	0	-1	-0.27717	-0.396852
ENSMUSG00000033610	Pank1	0	-1	-0.303204	-0.398308
ENSMUSG00000039219	Arid4b	0	-1	-0.191767	-0.398821
ENSMUSG00000016984	Etaa1	0	-1	-0.185722	-0.40115
ENSMUSG00000027242	Wdr76	0	-1	-0.339197	-0.401294
ENSMUSG00000024833	Pola2	0	-1	-0.207687	-0.401856
ENSMUSG00000020422	Tns3	0	-1	-0.138252	-0.402462
ENSMUSG00000026004	Kansl1l	0	-1	0.000635505	-0.402774
ENSMUSG00000039089	L3mbtl3	0	-1	-0.140821	-0.402848
ENSMUSG00000058290	Espl1	0	-1	-0.211217	-0.403298
ENSMUSG00000040274	Cdk6	0	-1	-0.141286	-0.403401
ENSMUSG00000036572	Upf3b	0	-1	-0.194814	-0.403409
ENSMUSG00000020580	Rock2	0	-1	-0.185566	-0.403535
ENSMUSG00000027751	Supt20	0	-1	-0.116757	-0.404186
ENSMUSG00000063049	Ing2	0	-1	-0.180913	-0.40419
ENSMUSG00000032035	Ets1	0	-1	-0.153898	-0.405855
ENSMUSG00000054115	Skp2	0	-1	-0.211502	-0.407338
ENSMUSG00000066877	Nck2	0	-1	-0.169646	-0.407494
ENSMUSG00000027763	Mbnl1	0	-1	-0.169542	-0.407577
ENSMUSG00000004085	Map3k20	0	-1	-0.158616	-0.408041
ENSMUSG00000038975	Rabggtb	0	-1	-0.159695	-0.408734
ENSMUSG00000037572	Wdhd1	0	-1	-0.27294	-0.409278
ENSMUSG00000026970	Rbms1	0	-1	-0.141521	-0.409797
ENSMUSG00000033790	Tubgcp5	0	-1	-0.32699	-0.409826
ENSMUSG00000079555	Haus3	0	-1	-0.161492	-0.410016
ENSMUSG00000085385	Snhg17	0	-1	-0.165991	-0.410314
ENSMUSG00000048997	Atxn7l2	0	-1	0.0393441	-0.41061
ENSMUSG00000026082	Rev1	0	-1	-0.10381	-0.410746
ENSMUSG00000039990	Edrf1	0	-1	-0.143067	-0.410822
ENSMUSG00000037211	Spry1	0	-1	-0.0807233	-0.411825
ENSMUSG00000043542	Zc2hc1a	0	-1	-0.162986	-0.412326
ENSMUSG00000034206	Polq	0	-1	-0.25393	-0.412587
ENSMUSG00000039782	Cpeb2	0	-1	-0.00090809	-0.413377
ENSMUSG00000049658	Bdp1	0	-1	-0.194863	-0.413812
ENSMUSG00000042029	Ncapg2	0	-1	-0.262363	-0.416335
ENSMUSG00000053332	Gas5	0	-1	-0.169963	-0.417119
ENSMUSG00000026103	Gls	0	-1	-0.0987136	-0.417424
ENSMUSG00000068917	Clk2	0	-1	-0.252611	-0.41776
ENSMUSG00000037965	Zc3h7a	0	-1	-0.121862	-0.417984
ENSMUSG00000079144	A130010J15Rik	0	-1	-0.110845	-0.418175
ENSMUSG00000035293	G2e3	0	-1	-0.28399	-0.418278
ENSMUSG00000021485	Mxd3	0	-1	-0.208164	-0.418643
ENSMUSG00000001248	Gramd1a	0	-1	-0.101649	-0.419302
ENSMUSG00000029290	Zfp326	0	-1	-0.237238	-0.42002
ENSMUSG00000032782	Cntrob	0	-1	-0.230648	-0.420885
ENSMUSG00000050295	Foxc1	0	-1	-0.0373122	-0.421188
ENSMUSG00000030016	Zfp638	0	-1	-0.294149	-0.4215
ENSMUSG00000053080	2700081O15Rik	0	-1	-0.151673	-0.422778
ENSMUSG00000033502	Cdc14a	0	-1	-0.139128	-0.423574
ENSMUSG00000033952	Aspm	0	-1	-0.343705	-0.424156
ENSMUSG00000032235	Ice2	0	-1	-0.23351	-0.425683
ENSMUSG00000022833	Ccdc14	0	-1	-0.36106	-0.425917
ENSMUSG00000037475	Thoc2	0	-1	-0.206124	-0.426687
ENSMUSG00000037876	Jmjd1c	0	-1	-0.118597	-0.426896
ENSMUSG00000033031	C330027C09Rik	0	-1	-0.284676	-0.427197
ENSMUSG00000057110	Cntrl	0	-1	-0.235948	-0.427286
ENSMUSG00000051007	Gatd1	0	-1	-0.184803	-0.428249
ENSMUSG00000000600	Krit1	0	-1	-0.144264	-0.428476
ENSMUSG00000039396	Neil3	0	-1	-0.147984	-0.428524
ENSMUSG00000027641	Rbl1	0	-1	-0.295196	-0.429121
ENSMUSG00000052056	Zfp217	0	-1	-0.131819	-0.430128
ENSMUSG00000038517	Tbkbp1	0	-1	-0.0638892	-0.431381
ENSMUSG00000003031	Cdkn1b	0	-1	-0.237527	-0.432483
ENSMUSG00000029253	Cenpc1	0	-1	-0.220975	-0.432502
ENSMUSG00000036202	Rif1	0	-1	-0.369482	-0.432636
ENSMUSG00000012443	Kif11	0	-1	-0.286314	-0.432935
ENSMUSG00000029263	Pigg	0	-1	-0.279131	-0.434086
ENSMUSG00000026872	Zeb2	0	-1	-0.275511	-0.434174
ENSMUSG00000062906	Hdac10	0	-1	-0.174092	-0.437156
ENSMUSG00000039735	Fnbp1l	0	-1	-0.18367	-0.437622
ENSMUSG00000020021	Fgd6	0	-1	-0.064276	-0.4377
ENSMUSG00000027677	Ttc14	0	-1	-0.206795	-0.438039
ENSMUSG00000056870	Gulp1	0	-1	-0.264152	-0.438076
ENSMUSG00000018166	Erbb3	0	-1	-0.11726	-0.438759
ENSMUSG00000026196	Bard1	0	-1	-0.255548	-0.440037
ENSMUSG00000027550	Lrrcc1	0	-1	-0.31977	-0.440812
ENSMUSG00000020272	Stk10	0	-1	-0.132821	-0.44168
ENSMUSG00000031520	Vegfc	0	-1	-0.0654401	-0.442498
ENSMUSG00000028212	Ccne2	0	-1	-0.372718	-0.444697
ENSMUSG00000037725	Ckap2	0	-1	-0.205395	-0.44554
ENSMUSG00000032212	Sltm	0	-1	-0.246416	-0.446023
ENSMUSG00000033855	Ston1	0	-1	-0.0943888	-0.446963
ENSMUSG00000026605	Cenpf	0	-1	-0.350383	-0.447062
ENSMUSG00000006576	Slc4a3	0	-1	-0.167784	-0.447074
ENSMUSG00000021431	Snrnp48	0	-1	-0.153745	-0.447446
ENSMUSG00000024290	Rock1	0	-1	-0.276443	-0.450104
ENSMUSG00000019718	L3hypdh	0	-1	-0.180577	-0.451573
ENSMUSG00000090626	Tex9	0	-1	-0.240308	-0.45344
ENSMUSG00000060671	Atp8b2	0	-1	-0.169609	-0.455432
ENSMUSG00000001288	Rarg	0	-1	-0.117473	-0.455872
ENSMUSG00000005718	Tfap4	0	-1	-0.269586	-0.456873
ENSMUSG00000049044	Rapgef4	0	-1	-0.0790573	-0.457956
ENSMUSG00000047216	Cdh19	0	-1	-0.211905	-0.459268
ENSMUSG00000017386	Traf4	0	-1	-0.116461	-0.459347
ENSMUSG00000051379	Flrt3	0	-1	-0.236217	-0.460298
ENSMUSG00000021377	Dek	0	-1	-0.327853	-0.462322
ENSMUSG00000026743	Mllt10	0	-1	-0.166119	-0.462348
ENSMUSG00000046138	9930021J03Rik	0	-1	-0.190246	-0.463195
ENSMUSG00000020638	Cmpk2	0	-1	-0.24428	-0.464478
ENSMUSG00000019841	Rev3l	0	-1	-0.266438	-0.465315
ENSMUSG00000007827	Ankrd26	0	-1	-0.339572	-0.465326
ENSMUSG00000053646	Plxnb1	0	-1	-0.195108	-0.468633
ENSMUSG00000019647	Sema6a	0	-1	-0.203215	-0.470245
ENSMUSG00000020385	Clk4	0	-1	-0.283257	-0.47175
ENSMUSG00000035407	Kank4	0	-1	-0.201839	-0.472041
ENSMUSG00000032344	Mb21d1	0	-1	-0.285145	-0.473403
ENSMUSG00000055240	Zfp101	0	-1	-0.191014	-0.473792
ENSMUSG00000037243	Zfp692	0	-1	-0.123343	-0.474219
ENSMUSG00000048118	Arid4a	0	-1	-0.147305	-0.474654
ENSMUSG00000053477	Tcf4	0	-1	-0.200678	-0.474816
ENSMUSG00000000531	Grasp	0	-1	-0.260519	-0.476998
ENSMUSG00000047777	Phf13	0	-1	-0.0153404	-0.477721
ENSMUSG00000021466	Ptch1	0	-1	-0.276044	-0.478256
ENSMUSG00000026017	Carf	0	-1	-0.22134	-0.478321
ENSMUSG00000040943	Tet2	0	-1	-0.249748	-0.478499
ENSMUSG00000043415	Otud1	0	-1	-0.0179039	-0.478651
ENSMUSG00000029068	Ccnl2	0	-1	-0.136745	-0.478677
ENSMUSG00000004896	Rrnad1	0	-1	-0.146085	-0.479327
ENSMUSG00000050714	Zbtb26	0	-1	-0.178139	-0.479442
ENSMUSG00000031337	Mtm1	0	-1	-0.124053	-0.479819
ENSMUSG00000041685	Fcho2	0	-1	-0.208716	-0.480614
ENSMUSG00000064128	Cenpj	0	-1	-0.300233	-0.481659
ENSMUSG00000035133	Arhgap5	0	-1	-0.29013	-0.48208
ENSMUSG00000069755	Zfp125	0	-1	-0.206607	-0.482082
ENSMUSG00000055799	Tcf7l1	0	-1	-0.237072	-0.482182
ENSMUSG00000038039	Gcc2	0	-1	-0.26785	-0.482856
ENSMUSG00000062210	Tnfaip8	0	-1	-0.0113167	-0.484755
ENSMUSG00000039103	Nexn	0	-1	-0.340453	-0.485715
ENSMUSG00000050786	Ccdc126	0	-1	-0.0582955	-0.48573
ENSMUSG00000050296	Abca12	0	-1	-0.0580038	-0.485957
ENSMUSG00000031608	Galnt7	0	-1	-0.276829	-0.486028
ENSMUSG00000041064	Pif1	0	-1	-0.300969	-0.486352
ENSMUSG00000092035	Peg10	0	-1	-0.204697	-0.487218
ENSMUSG00000030346	Rad51ap1	0	-1	-0.324796	-0.488585
ENSMUSG00000028289	Epha7	0	-1	0.0205208	-0.488719
ENSMUSG00000017639	Rab11fip4	0	-1	-0.244932	-0.490434
ENSMUSG00000027326	Knl1	0	-1	-0.355033	-0.491124
ENSMUSG00000019189	Rnf145	0	-1	-0.34951	-0.492903
ENSMUSG00000032740	Ccdc88a	0	-1	-0.294983	-0.493434
ENSMUSG00000032875	Arhgef17	0	-1	-0.147165	-0.494311
ENSMUSG00000023050	Map3k12	0	-1	-0.289976	-0.494642
ENSMUSG00000012429	Mplkip	0	-1	-0.184267	-0.495014
ENSMUSG00000024293	Esco1	0	-1	-0.207384	-0.496077
ENSMUSG00000004561	Mettl17	0	-1	-0.230143	-0.496389
ENSMUSG00000006403	Adamts4	0	-1	-0.0268106	-0.499633
ENSMUSG00000053414	Hunk	0	-1	-0.268961	-0.50032
ENSMUSG00000036768	Kif15	0	-1	-0.269118	-0.500424
ENSMUSG00000017550	Atad5	0	-1	-0.347648	-0.501004
ENSMUSG00000040841	Six5	0	-1	-0.240923	-0.501086
ENSMUSG00000033446	Lpar6	0	-1	-0.0254839	-0.501613
ENSMUSG00000031714	Gab1	0	-1	-0.214792	-0.502039
ENSMUSG00000054252	Fgfr3	0	-1	-0.208745	-0.502126
ENSMUSG00000045659	Plekha7	0	-1	-0.378414	-0.503553
ENSMUSG00000024137	E4f1	0	-1	-0.159793	-0.503811
ENSMUSG00000026429	Ube2t	0	-1	-0.355474	-0.505867
ENSMUSG00000013415	Igf2bp1	0	-1	0.0039103	-0.506142
ENSMUSG00000029056	Pank4	0	-1	-0.201795	-0.506474
ENSMUSG00000022978	Mis18a	0	-1	-0.222667	-0.507556
ENSMUSG00000051517	Arhgef39	0	-1	-0.322868	-0.510006
ENSMUSG00000044702	Palb2	0	-1	-0.340537	-0.511677
ENSMUSG00000062510	Nsl1	0	-1	-0.205396	-0.51175
ENSMUSG00000063382	Bcl9l	0	-1	-0.0555237	-0.511891
ENSMUSG00000039701	Usp53	0	-1	-0.184611	-0.512271
ENSMUSG00000035967	Ints6l	0	-1	-0.1729	-0.514661
ENSMUSG00000010067	Rassf1	0	-1	-0.0448117	-0.515175
ENSMUSG00000078773	Rad54b	0	-1	-0.262519	-0.515712
ENSMUSG00000091243	Vgll3	0	-1	0.0177051	-0.515925
ENSMUSG00000036948	BC037034	0	-1	-0.125248	-0.516007
ENSMUSG00000028060	2810403A07Rik	0	-1	-0.0517625	-0.516163
ENSMUSG00000051721	Wdcp	0	-1	-0.278726	-0.517776
ENSMUSG00000041308	Sntb2	0	-1	-0.189622	-0.518802
ENSMUSG00000032688	Malt1	0	-1	-0.170014	-0.521504
ENSMUSG00000051335	Gfod1	0	-1	0.0354999	-0.522172
ENSMUSG00000011256	Adam19	0	-1	-0.113549	-0.52416
ENSMUSG00000029422	Rsrc2	0	-1	-0.27261	-0.526835
ENSMUSG00000045624	Esf1	0	-1	-0.319242	-0.527293
ENSMUSG00000079560	Hoxa3	0	-1	-0.198571	-0.527342
ENSMUSG00000022884	Eif4a2	0	-1	-0.24653	-0.527522
ENSMUSG00000025034	Trim8	0	-1	-0.0311467	-0.52811
ENSMUSG00000023066	Rttn	0	-1	-0.307198	-0.529204
ENSMUSG00000041734	Kirrel	0	-1	-0.177566	-0.529945
ENSMUSG00000027829	Ccnl1	0	-1	-0.13786	-0.531783
ENSMUSG00000047767	Atg16l2	0	-1	-0.285099	-0.531873
ENSMUSG00000054717	Hmgb2	0	-1	-0.358561	-0.531938
ENSMUSG00000024542	Cep192	0	-1	-0.206871	-0.532195
ENSMUSG00000024063	Lbh	0	-1	-0.195699	-0.532915
ENSMUSG00000021754	Map3k1	0	-1	-0.316939	-0.533059
ENSMUSG00000061524	Zic2	0	-1	-0.114596	-0.538719
ENSMUSG00000034349	Smc4	0	-1	-0.355738	-0.538979
ENSMUSG00000032712	2810474O19Rik	0	-1	-0.225908	-0.540156
ENSMUSG00000033149	Phldb2	0	-1	-0.0937303	-0.541594
ENSMUSG00000036934	4921524J17Rik	0	-1	-0.136875	-0.541616
ENSMUSG00000019947	Arid5b	0	-1	-0.209989	-0.542183
ENSMUSG00000031922	Cep57	0	-1	-0.300226	-0.543214
ENSMUSG00000054074	Skida1	0	-1	-0.142699	-0.543372
ENSMUSG00000020156	Mum1	0	-1	-0.236899	-0.548347
ENSMUSG00000017009	Sdc4	0	-1	-0.160468	-0.550502
ENSMUSG00000020608	Smc6	0	-1	-0.29544	-0.550736
ENSMUSG00000022974	Paxbp1	0	-1	-0.188006	-0.554152
ENSMUSG00000056758	Hmga2	0	-1	0.0515436	-0.555691
ENSMUSG00000053411	Cbx7	0	-1	-0.172479	-0.555724
ENSMUSG00000048285	Frmd6	0	-1	-0.171903	-0.55695
ENSMUSG00000026121	Sema4c	0	-1	-0.105398	-0.560144
ENSMUSG00000027977	Ndst3	0	-1	-0.280717	-0.568145
ENSMUSG00000031523	Dlc1	0	-1	-0.0873523	-0.569704
ENSMUSG00000039497	Dse	0	-1	-0.205164	-0.572051
ENSMUSG00000031508	Ankrd10	0	-1	-0.115728	-0.572768
ENSMUSG00000020806	Rhbdf2	0	-1	-0.183055	-0.574648
ENSMUSG00000095440	Fignl2	0	-1	-0.312433	-0.575474
ENSMUSG00000032702	Kank1	0	-1	-0.262946	-0.581602
ENSMUSG00000031147	Magix	0	-1	-0.167041	-0.58223
ENSMUSG00000000881	Dlg3	0	-1	-0.229206	-0.585351
ENSMUSG00000063632	Sox11	0	-1	-0.145789	-0.587178
ENSMUSG00000069793	Slfn9	0	-1	-0.369107	-0.588776
ENSMUSG00000044551	9930012K11Rik	0	-1	-0.19071	-0.589413
ENSMUSG00000027007	Ssfa2	0	-1	-0.198993	-0.590439
ENSMUSG00000021719	Rgs7bp	0	-1	-0.262922	-0.597397
ENSMUSG00000024968	Rcor2	0	-1	-0.266443	-0.597887
ENSMUSG00000027115	Kif18a	0	-1	-0.273657	-0.599561
ENSMUSG00000051444	Bbs12	0	-1	-0.306297	-0.605284
ENSMUSG00000035566	Pcdh17	0	-1	-0.211776	-0.605818
ENSMUSG00000032415	Ube2cbp	0	-1	-0.233388	-0.606114
ENSMUSG00000079259	Trim71	0	-1	0.0122231	-0.610077
ENSMUSG00000039985	Fam60a	0	-1	-0.195391	-0.611017
ENSMUSG00000104435	Gm37422	0	-1	-0.163916	-0.613261
ENSMUSG00000051855	Mest	0	-1	-0.29312	-0.613971
ENSMUSG00000074578	Zfas1	0	-1	-0.217939	-0.617956
ENSMUSG00000026039	Sgol2a	0	-1	-0.371311	-0.618777
ENSMUSG00000021589	Rhobtb3	0	-1	-0.120294	-0.619067
ENSMUSG00000032062	2310030G06Rik	0	-1	0.163361	-0.619759
ENSMUSG00000018899	Irf1	0	-1	-0.358416	-0.622819
ENSMUSG00000041617	Ccdc74a	0	-1	-0.120666	-0.628019
ENSMUSG00000031216	Stard8	0	-1	-0.368151	-0.628131
ENSMUSG00000095105	Edaradd	0	-1	-0.239091	-0.63115
ENSMUSG00000055980	Irs1	0	-1	0.0162918	-0.634344
ENSMUSG00000044906	4930503L19Rik	0	-1	-0.285812	-0.641253
ENSMUSG00000049409	Prokr1	0	-1	-0.171976	-0.642415
ENSMUSG00000032253	Phip	0	-1	-0.295107	-0.643831
ENSMUSG00000039239	Tgfb2	0	-1	-0.218237	-0.644372
ENSMUSG00000040795	Iqcc	0	-1	-0.275326	-0.648782
ENSMUSG00000068015	Lrch1	0	-1	-0.165088	-0.650042
ENSMUSG00000002617	Zfp40	0	-1	-0.231756	-0.650065
ENSMUSG00000037784	Dzip1l	0	-1	-0.162476	-0.661271
ENSMUSG00000045932	Ifit2	0	-1	-0.282572	-0.661746
ENSMUSG00000107577	Gm44103	0	-1	-0.0849479	-0.678583
ENSMUSG00000063415	Cyp26b1	0	-1	0.0516183	-0.682132
ENSMUSG00000039910	Cited2	0	-1	-0.202164	-0.687676
ENSMUSG00000038594	Cep85l	0	-1	-0.302153	-0.694593
ENSMUSG00000036036	Zfp57	0	-1	-0.325456	-0.704403
ENSMUSG00000037692	Ahdc1	0	-1	-0.295604	-0.708413
ENSMUSG00000015879	Fam184b	0	-1	-0.271877	-0.715986
ENSMUSG00000030600	Lrfn1	0	-1	-0.201382	-0.716343
ENSMUSG00000029385	Ccng2	0	-1	-0.365625	-0.724521
ENSMUSG00000034460	Six4	0	-1	-0.231808	-0.736368
ENSMUSG00000042106	Fam212a	0	-1	-0.0537147	-0.737097
ENSMUSG00000048924	Ccdc125	0	-1	-0.238798	-0.7415
ENSMUSG00000026034	Clk1	0	-1	-0.332865	-0.749404
ENSMUSG00000037826	Ppm1k	0	-1	-0.304772	-0.755658
ENSMUSG00000029661	Col1a2	0	-1	-0.44949	-0.755932
ENSMUSG00000000901	Mmp11	0	-1	0.011606	-0.756449
ENSMUSG00000035451	Foxa1	0	-1	-0.102469	-0.765987
ENSMUSG00000030551	Nr2f2	0	-1	-0.100233	-0.770328
ENSMUSG00000043336	Filip1l	0	-1	-0.179905	-0.776188
ENSMUSG00000002083	Bbc3	0	-1	-0.551831	-0.77671
ENSMUSG00000037617	Spag1	0	-1	-0.140072	-0.776842
ENSMUSG00000042793	Lgr6	0	-1	-0.0136814	-0.781893
ENSMUSG00000029638	Glcci1	0	-1	-0.146051	-0.789051
ENSMUSG00000028339	Col15a1	0	-1	-0.220404	-0.796743
ENSMUSG00000022223	Sdr39u1	0	-1	-0.358156	-0.821915
ENSMUSG00000018566	Slc2a4	0	-1	-0.39094	-0.830086
ENSMUSG00000022012	Enox1	0	-1	-0.0658442	-0.83743
ENSMUSG00000031340	Gabre	0	-1	-0.171557	-0.838342
ENSMUSG00000023266	Frs3	0	-1	-0.488683	-0.843068
ENSMUSG00000032750	Gab3	0	-1	-0.341578	-0.854359
ENSMUSG00000047428	Dlk2	0	-1	-0.229307	-0.860735
ENSMUSG00000022687	Boc	0	-1	-0.280349	-0.862474
ENSMUSG00000056531	Ccdc18	0	-1	-0.441866	-0.865964
ENSMUSG00000045877	4933415A04Rik	0	-1	-0.0913249	-0.885456
ENSMUSG00000097195	Snhg5	0	-1	-0.346795	-0.887604
ENSMUSG00000059401	Mamld1	0	-1	-0.329486	-0.900979
ENSMUSG00000035356	Nfkbiz	0	-1	-0.454313	-0.911051
ENSMUSG00000036533	Cdc42ep3	0	-1	-0.380673	-0.925622
ENSMUSG00000035105	Egln3	0	-1	-0.804743	-0.940938
ENSMUSG00000107499	Ccdc142	0	-1	-0.474425	-0.94438
ENSMUSG00000051224	Tceanc	0	-1	-0.271325	-0.946095
ENSMUSG00000050334	C130071C03Rik	0	-1	-0.231528	-0.952351
ENSMUSG00000079173	Zan	0	-1	-0.306748	-0.954811
ENSMUSG00000108414	Snhg1	0	-1	-0.357406	-0.955687
ENSMUSG00000101970	1810026B05Rik	0	-1	-0.357108	-0.956761
ENSMUSG00000005583	Mef2c	0	-1	-0.329302	-0.961637
ENSMUSG00000034855	Cxcl10	0	-1	-0.153897	-0.969476
ENSMUSG00000057706	Mex3b	0	-1	-0.196026	-0.984819
ENSMUSG00000009633	G0s2	0	-1	-0.627119	-1.0077
ENSMUSG00000038264	Sema7a	0	-1	-0.181423	-1.03775
ENSMUSG00000022893	Adamts1	0	-1	-0.17471	-1.03928
ENSMUSG00000026475	Rgs16	0	-1	-0.0183544	-1.06285
ENSMUSG00000020812	1810032O08Rik	0	-1	-0.355741	-1.07601
ENSMUSG00000092187	Gm20457	0	-1	-0.180716	-1.08125
ENSMUSG00000004360	9330159F19Rik	0	-1	-0.431293	-1.09556
ENSMUSG00000052957	Gas1	0	-1	-0.350893	-1.11311
ENSMUSG00000110030	Gm45546	0	-1	0.0974205	-1.13487
ENSMUSG00000043760	Pkhd1	0	-1	-0.390901	-1.27438
ENSMUSG00000095139	Pou3f2	0	-1	-0.468584	-1.32427
ENSMUSG00000001588	Acap1	0	-1	-0.0764158	-1.32634
ENSMUSG00000024235	Map3k8	0	-1	-0.18671	-1.37486
ENSMUSG00000065147	Snora31	0	-1	-0.396244	-1.37493
ENSMUSG00000077440	Gm23130	0	-1	-0.516047	-1.49659
