# Supplementary material for: The Heterochromatin Landscape in Migrating Cells and the Importance of H3K27me3 for Associated Transcriptome Alterations
Source: Cells. 2018 Nov 9;7(11):205. doi: 10.3390/cells7110205 (PMC6262444; doi:10.3390/cells7110205)
Supplement: Supplementary file 1 [file cells-07-00205-s001.zip › Sup Table 3.xlsx]

## Sheet: Sheet1
Genes with altered RNA stability upon induction of migration
Ensembl gene id	Gene name	DRBMvsDRBC log2(Fold Change)
ENSMUSG00000003545	Fosb	2.03241
ENSMUSG00000039883	Lrrc17	1.7602
ENSMUSG00000092837	Rpph1	1.57569
ENSMUSG00000068874	Selenbp1	1.46348
ENSMUSG00000028943	Espn	1.4469
ENSMUSG00000102224	4930447F24Rik	1.38197
ENSMUSG00000000731	Aire	1.34911
ENSMUSG00000051159	Cited1	1.23215
ENSMUSG00000017390	Aldoc	1.18429
ENSMUSG00000028463	Car9	1.14885
ENSMUSG00000034472	Rasd2	1.13623
ENSMUSG00000040380	Cbln3	1.1171
ENSMUSG00000041757	Plekha6	1.08643
ENSMUSG00000017314	Mpp2	1.02642
ENSMUSG00000035637	Grhpr	1.02177
ENSMUSG00000034684	Sema3f	0.979841
ENSMUSG00000025161	Slc16a3	0.977962
ENSMUSG00000078566	Bnip3	0.954091
ENSMUSG00000050335	Lgals3	0.950202
ENSMUSG00000059343	Aldoart1	0.940488
ENSMUSG00000034799	Unc13a	0.931494
ENSMUSG00000002578	Ikzf4	0.92638
ENSMUSG00000066952	Myo1h	0.919509
ENSMUSG00000003955	Fam162a	0.912112
ENSMUSG00000050860	Phospho1	0.908478
ENSMUSG00000100164	2610306M01Rik	0.897452
ENSMUSG00000024038	Ndufv3	0.894979
ENSMUSG00000038523	1700003F12Rik	0.869281
ENSMUSG00000064179	Tnnt1	0.867993
ENSMUSG00000031987	Egln1	0.856782
ENSMUSG00000003865	Gys1	0.841973
ENSMUSG00000034205	Loxl2	0.830854
ENSMUSG00000023982	Guca1a	0.829212
ENSMUSG00000000530	Acvrl1	0.825974
ENSMUSG00000010830	Kdelr3	0.825903
ENSMUSG00000043445	Pgp	0.823204
ENSMUSG00000033933	Vhl	0.822064
ENSMUSG00000045257	Morn2	0.817755
ENSMUSG00000029096	Htra3	0.815531
ENSMUSG00000056671	Prelid2	0.805365
ENSMUSG00000023456	Tpi1	0.802964
ENSMUSG00000035105	Egln3	0.794199
ENSMUSG00000035824	Tk2	0.785538
ENSMUSG00000020277	Pfkl	0.775531
ENSMUSG00000029166	Mapre3	0.768954
ENSMUSG00000038412	Higd1a	0.765848
ENSMUSG00000067924	Rtl8b	0.754248
ENSMUSG00000048644	Ctxn1	0.719806
ENSMUSG00000031765	Mt1	0.719584
ENSMUSG00000018906	P4ha2	0.71567
ENSMUSG00000022707	Gbe1	0.713181
ENSMUSG00000031534	Smim19	0.712146
ENSMUSG00000031557	Plekha2	0.708603
ENSMUSG00000040883	Tmem205	0.703666
ENSMUSG00000025791	Pgm2	0.699823
ENSMUSG00000005125	Ndrg1	0.695773
ENSMUSG00000026825	Dnm1	0.695047
ENSMUSG00000074738	Fndc10	0.685499
ENSMUSG00000028645	Slc2a1	0.683013
ENSMUSG00000023175	Bsg	0.679413
ENSMUSG00000078308	CT030181.1	0.678491
ENSMUSG00000023009	Nckap5l	0.678077
ENSMUSG00000010362	Rdm1	0.674675
ENSMUSG00000035890	Rnf126	0.671425
ENSMUSG00000020766	Galk1	0.67068
ENSMUSG00000023951	Vegfa	0.66865
ENSMUSG00000036427	Gpi1	0.666528
ENSMUSG00000032766	Gng11	0.663707
ENSMUSG00000055633	Zfp580	0.662701
ENSMUSG00000044339	Alkbh2	0.661837
ENSMUSG00000022013	Dnajc15	0.658996
ENSMUSG00000063838	Cdc42ep5	0.654808
ENSMUSG00000003528	Slc25a1	0.653584
ENSMUSG00000107002	0610012G03Rik	0.652187
ENSMUSG00000027932	Slc27a3	0.651988
ENSMUSG00000030695	Aldoa	0.647673
ENSMUSG00000015090	Ptgds	0.644705
ENSMUSG00000061111	Mcrip1	0.641192
ENSMUSG00000062619	2310039H08Rik	0.637464
ENSMUSG00000063229	Ldha	0.635185
ENSMUSG00000072235	Tuba1a	0.633292
ENSMUSG00000057229	Dmac2	0.632191
ENSMUSG00000035863	Palm	0.631884
ENSMUSG00000031807	Pgls	0.631738
ENSMUSG00000067925	Rtl8a	0.631481
ENSMUSG00000027602	Map1lc3a	0.627198
ENSMUSG00000038155	Gstp2	0.622661
ENSMUSG00000026198	Abcb6	0.622227
ENSMUSG00000018821	Avpi1	0.622135
ENSMUSG00000010607	Pigyl	0.622115
ENSMUSG00000013160	Atp6v0d1	0.61729
ENSMUSG00000049422	Chchd10	0.617162
ENSMUSG00000079523	Tmsb10	0.615225
ENSMUSG00000021831	Ero1l	0.614643
ENSMUSG00000039168	Dap	0.612513
ENSMUSG00000019158	Tmem160	0.611042
ENSMUSG00000022420	Dnal4	0.608083
ENSMUSG00000020646	Mboat2	0.606778
ENSMUSG00000031803	B3gnt3	0.605088
ENSMUSG00000031029	Eif3f	0.602944
ENSMUSG00000035232	Pdk3	0.600503
ENSMUSG00000042380	Smim12	0.599578
ENSMUSG00000006519	Cyba	0.599097
ENSMUSG00000033938	Ndufb7	0.598948
ENSMUSG00000021196	Pfkp	0.598425
ENSMUSG00000034786	Gpsm3	0.598342
ENSMUSG00000003346	Abhd17a	0.596958
ENSMUSG00000078695	Cisd3	0.596522
ENSMUSG00000037012	Hk1	0.596189
ENSMUSG00000057666	Gapdh	0.595424
ENSMUSG00000024661	Fth1	0.595114
ENSMUSG00000050708	Ftl1	0.594383
ENSMUSG00000020308	Tpgs1	0.58691
ENSMUSG00000058351	Smim4	0.586731
ENSMUSG00000024958	Gpr137	0.5848
ENSMUSG00000019478	Rab4a	0.584138
ENSMUSG00000024869	Nudt8	0.582166
ENSMUSG00000031813	Mvb12a	0.581469
ENSMUSG00000030432	Rpl28	0.575362
ENSMUSG00000027223	Mapk8ip1	0.573224
ENSMUSG00000073155	1810058I24Rik	0.573037
ENSMUSG00000024845	Tmem134	0.572211
ENSMUSG00000032231	Anxa2	0.571083
ENSMUSG00000022175	Lrp10	0.570178
ENSMUSG00000098274	Rpl24	0.568909
ENSMUSG00000003762	Coq8b	0.568249
ENSMUSG00000002345	Borcs8	0.5653
ENSMUSG00000055839	Elob	0.564545
ENSMUSG00000063015	Ccni	0.563653
ENSMUSG00000067071	Hes6	0.563621
ENSMUSG00000015016	Acsf3	0.563298
ENSMUSG00000002395	Use1	0.562592
ENSMUSG00000066233	Tmem42	0.562249
ENSMUSG00000033307	Mif	0.561671
ENSMUSG00000040048	Ndufb10	0.560439
ENSMUSG00000022564	Grina	0.559734
ENSMUSG00000003072	Atp5d	0.556091
ENSMUSG00000026821	Ralgds	0.555706
ENSMUSG00000057863	Rpl36	0.554713
ENSMUSG00000025508	Rplp2	0.553702
ENSMUSG00000028843	Sh3bgrl3	0.553308
ENSMUSG00000015092	Edf1	0.551236
ENSMUSG00000068580	Zfyve19	0.551087
ENSMUSG00000031586	Rbpms	0.551042
ENSMUSG00000029053	Prkcz	0.550688
ENSMUSG00000034932	Mrpl54	0.546149
ENSMUSG00000033751	Gadd45gip1	0.544107
ENSMUSG00000008036	Ap2s1	0.542828
ENSMUSG00000059316	Slc27a4	0.541936
ENSMUSG00000006941	Eif1b	0.54105
ENSMUSG00000047557	Lxn	0.541047
ENSMUSG00000055720	Ubl7	0.540146
ENSMUSG00000021368	Tbc1d7	0.540037
ENSMUSG00000028527	Ak4	0.540034
ENSMUSG00000037049	Smpd1	0.539933
ENSMUSG00000003531	Dgcr6	0.539243
ENSMUSG00000040511	Pvr	0.538657
ENSMUSG00000038880	Mrps34	0.538385
ENSMUSG00000050732	Vamp8	0.537289
ENSMUSG00000028751	Pla2g2e	0.535965
ENSMUSG00000040813	Tex264	0.534634
ENSMUSG00000063457	Rps15	0.531343
ENSMUSG00000035478	Mbd3	0.529093
ENSMUSG00000032353	Tmed3	0.528751
ENSMUSG00000021250	Fos	0.527448
ENSMUSG00000018567	Gabarap	0.526007
ENSMUSG00000002379	Ndufa11	0.52144
ENSMUSG00000097148	Gm3839	0.521
ENSMUSG00000024856	Cdk2ap2	0.520669
ENSMUSG00000017664	Slc35c2	0.518835
ENSMUSG00000030588	Yif1b	0.518698
ENSMUSG00000024846	Cst6	0.517449
ENSMUSG00000027546	Atp9a	0.516364
ENSMUSG00000039740	Alg2	0.51602
ENSMUSG00000019738	Polr2i	0.515842
ENSMUSG00000040212	Emp3	0.515735
ENSMUSG00000030842	Lamtor1	0.515485
ENSMUSG00000003429	Rps11	0.515266
ENSMUSG00000037278	Tmem97	0.51507
ENSMUSG00000000555	Itga5	0.512908
ENSMUSG00000067288	Rps28	0.511838
ENSMUSG00000059518	Znhit1	0.510458
ENSMUSG00000063316	Rpl27	0.509897
ENSMUSG00000030718	Ppme1	0.509491
ENSMUSG00000038812	Trmt112	0.508117
ENSMUSG00000034793	G6pc3	0.506117
ENSMUSG00000029860	Zyx	0.506033
ENSMUSG00000024191	Bnip1	0.505601
ENSMUSG00000025362	Rps26	0.503923
ENSMUSG00000024959	Bad	0.503849
ENSMUSG00000071649	B3gat3	0.503773
ENSMUSG00000026211	Obsl1	0.501373
ENSMUSG00000061461	Smim20	0.500462
ENSMUSG00000007721	Ccdc124	0.500306
ENSMUSG00000028070	Naxe	0.500276
ENSMUSG00000067274	Rplp0	0.49999
ENSMUSG00000055850	Rnf181	0.499965
ENSMUSG00000037221	Mospd3	0.499949
ENSMUSG00000031827	Cotl1	0.497719
ENSMUSG00000048200	Cracr2b	0.496925
ENSMUSG00000042870	Tom1	0.495424
ENSMUSG00000018669	Cdk5rap3	0.494773
ENSMUSG00000026966	Ssna1	0.493285
ENSMUSG00000002768	Mea1	0.493051
ENSMUSG00000078670	Fam174b	0.492694
ENSMUSG00000058833	Rex1bd	0.492508
ENSMUSG00000028494	Plin2	0.490845
ENSMUSG00000025794	Rpl14	0.490834
ENSMUSG00000090137	Uba52	0.490524
ENSMUSG00000032046	Abhd12	0.488847
ENSMUSG00000028931	Kcnab2	0.488195
ENSMUSG00000060538	Tmem219	0.48663
ENSMUSG00000035027	Map2k2	0.48209
ENSMUSG00000011752	Pgam1	0.4807
ENSMUSG00000028976	Slc2a5	0.480536
ENSMUSG00000020903	Stx8	0.480457
ENSMUSG00000090862	Rps13	0.479576
ENSMUSG00000026798	Coq4	0.477763
ENSMUSG00000060601	Nr1h2	0.477262
ENSMUSG00000054452	Aes	0.476104
ENSMUSG00000056121	Fez2	0.476015
ENSMUSG00000023048	Prr13	0.474961
ENSMUSG00000071074	Yipf3	0.47334
ENSMUSG00000030538	Cib1	0.472326
ENSMUSG00000004931	Apba3	0.47094
ENSMUSG00000021905	Dph3	0.468628
ENSMUSG00000057841	Rpl32	0.468335
ENSMUSG00000034974	Dapk3	0.468095
ENSMUSG00000093674	Rpl41	0.467005
ENSMUSG00000063524	Eno1	0.46661
ENSMUSG00000047721	Bola2	0.465739
ENSMUSG00000056629	Fkbp2	0.465467
ENSMUSG00000059439	Bcas3	0.464742
ENSMUSG00000055681	Cope	0.464497
ENSMUSG00000031570	Plpp5	0.463118
ENSMUSG00000032518	Rpsa	0.462539
ENSMUSG00000015094	Npdc1	0.461252
ENSMUSG00000029007	Agtrap	0.459626
ENSMUSG00000027488	Snta1	0.459403
ENSMUSG00000003344	Btbd2	0.459374
ENSMUSG00000046330	Rpl37a	0.459242
ENSMUSG00000008958	Vps72	0.457934
ENSMUSG00000044709	Gemin7	0.457871
ENSMUSG00000024012	Mtch1	0.457106
ENSMUSG00000047181	Samd14	0.457042
ENSMUSG00000018858	Mrpl58	0.457004
ENSMUSG00000016637	Ift27	0.456288
ENSMUSG00000039771	Polr2j	0.45487
ENSMUSG00000069808	Fam57a	0.454203
ENSMUSG00000020894	Vamp2	0.453868
ENSMUSG00000003444	Med29	0.453439
ENSMUSG00000024429	Gnl1	0.45267
ENSMUSG00000001962	Fam50a	0.452486
ENSMUSG00000089847	Timm10b	0.451515
ENSMUSG00000030086	Chchd6	0.451514
ENSMUSG00000025132	Arhgdia	0.451276
ENSMUSG00000037190	Cyb561d2	0.449592
ENSMUSG00000006050	Sra1	0.449552
ENSMUSG00000038776	Ephx1	0.448627
ENSMUSG00000020219	Timm13	0.448626
ENSMUSG00000047215	Rpl9	0.448108
ENSMUSG00000016503	Gtf3a	0.44768
ENSMUSG00000037787	Apopt1	0.447542
ENSMUSG00000012848	Rps5	0.445535
ENSMUSG00000020629	Adi1	0.445171
ENSMUSG00000017188	Coa3	0.44419
ENSMUSG00000024875	Yif1a	0.442963
ENSMUSG00000035268	Pkig	0.44251
ENSMUSG00000001270	Ckb	0.442344
ENSMUSG00000024121	Atp6v0c	0.441569
ENSMUSG00000018677	Slc25a39	0.441486
ENSMUSG00000042747	Krtcap2	0.441331
ENSMUSG00000004070	Hmox2	0.441219
ENSMUSG00000037563	Rps16	0.440935
ENSMUSG00000037772	Mrpl23	0.440393
ENSMUSG00000002963	Pnkp	0.439635
ENSMUSG00000031388	Naa10	0.439498
ENSMUSG00000079426	Arpc4	0.439327
ENSMUSG00000003423	Pih1d1	0.439128
ENSMUSG00000025521	Tmem192	0.43708
ENSMUSG00000025130	P4hb	0.436203
ENSMUSG00000029003	Mad2l2	0.434723
ENSMUSG00000032239	Rp9	0.434339
ENSMUSG00000024962	Vegfb	0.433927
ENSMUSG00000019804	Snx3	0.432488
ENSMUSG00000059355	Wdr83os	0.432463
ENSMUSG00000019433	Gipc1	0.43076
ENSMUSG00000021486	Prelid1	0.430401
ENSMUSG00000022553	Maf1	0.429822
ENSMUSG00000033701	Acbd6	0.429681
ENSMUSG00000000902	Smarcb1	0.42868
ENSMUSG00000057531	Dtnbp1	0.42814
ENSMUSG00000023967	Mrps18a	0.428114
ENSMUSG00000068328	Aup1	0.427266
ENSMUSG00000029066	Mrpl20	0.426786
ENSMUSG00000062352	Itgb1bp1	0.426602
ENSMUSG00000034993	Vat1	0.426548
ENSMUSG00000037089	Slc35b2	0.426409
ENSMUSG00000002968	Med25	0.424895
ENSMUSG00000006058	Snf8	0.424644
ENSMUSG00000030339	Ltbr	0.423568
ENSMUSG00000030335	Mrpl51	0.421685
ENSMUSG00000034341	Wbp2	0.421372
ENSMUSG00000005575	Ube2m	0.421157
ENSMUSG00000026922	Agpat2	0.420531
ENSMUSG00000049339	Retreg2	0.420261
ENSMUSG00000031387	Renbp	0.418537
ENSMUSG00000028066	Pmf1	0.41844
ENSMUSG00000071644	Eef1g	0.417331
ENSMUSG00000009013	Dynll1	0.41711
ENSMUSG00000040158	Tax1bp3	0.415386
ENSMUSG00000026811	St6galnac6	0.415239
ENSMUSG00000033379	Atp6v0b	0.414222
ENSMUSG00000043716	Rpl7	0.413202
ENSMUSG00000042462	Dctpp1	0.411333
ENSMUSG00000047675	Rps8	0.410934
ENSMUSG00000019428	Fkbp8	0.409258
ENSMUSG00000018507	Trpv2	0.40786
ENSMUSG00000022452	Smdt1	0.407741
ENSMUSG00000028797	Tmem234	0.407359
ENSMUSG00000007950	Abhd8	0.407206
ENSMUSG00000027637	1110008F13Rik	0.406189
ENSMUSG00000028670	Lypla2	0.405394
ENSMUSG00000097006	9530082P21Rik	0.404921
ENSMUSG00000036398	Ppp1r11	0.404749
ENSMUSG00000020610	Amz2	0.404557
ENSMUSG00000032112	Trappc4	0.404247
ENSMUSG00000002580	Mien1	0.40412
ENSMUSG00000016541	Atxn10	0.404013
ENSMUSG00000026956	Uap1l1	0.401487
ENSMUSG00000020432	Tcn2	0.400274
ENSMUSG00000002778	Kdelr1	0.39819
ENSMUSG00000008140	Emc10	0.39779
ENSMUSG00000019302	Atp6v0a1	0.397734
ENSMUSG00000000743	Chmp1a	0.397097
ENSMUSG00000052146	Rps10	0.396982
ENSMUSG00000062963	Ufc1	0.396498
ENSMUSG00000036622	Atp13a2	0.39597
ENSMUSG00000053565	Eif3k	0.395024
ENSMUSG00000024369	Nelfe	0.394357
ENSMUSG00000033735	Spr	0.394083
ENSMUSG00000003345	Csnk1g2	0.393811
ENSMUSG00000025371	Chmp6	0.393491
ENSMUSG00000026123	Plekhb2	0.393233
ENSMUSG00000002279	Lmf1	0.390893
ENSMUSG00000024181	Mrpl28	0.390212
ENSMUSG00000018040	Rrp7a	0.390124
ENSMUSG00000052151	Plpp2	0.389729
ENSMUSG00000029146	Snx17	0.389202
ENSMUSG00000024387	Csnk2b	0.388739
ENSMUSG00000052712	BC004004	0.388288
ENSMUSG00000026254	Eif4e2	0.387144
ENSMUSG00000006024	Napa	0.384432
ENSMUSG00000062647	Rpl7a	0.38377
ENSMUSG00000033174	Mgll	0.383586
ENSMUSG00000039615	Stub1	0.383394
ENSMUSG00000026087	Mrpl30	0.382557
ENSMUSG00000020843	Timm22	0.382367
ENSMUSG00000038502	Ptov1	0.382163
ENSMUSG00000002767	Mrpl2	0.38176
ENSMUSG00000022415	Syngr1	0.380547
ENSMUSG00000044600	Smim7	0.380242
ENSMUSG00000027466	Rbck1	0.38011
ENSMUSG00000033423	Eri3	0.379368
ENSMUSG00000032869	Psmf1	0.379301
ENSMUSG00000043067	Dpy19l1	-0.379556
ENSMUSG00000035851	Ythdc1	-0.380351
ENSMUSG00000037712	Fermt2	-0.381206
ENSMUSG00000001632	Brpf1	-0.387971
ENSMUSG00000026305	Lrrfip1	-0.388961
ENSMUSG00000053253	Ndfip2	-0.389146
ENSMUSG00000027531	Impa1	-0.391699
ENSMUSG00000039197	Adk	-0.391709
ENSMUSG00000036112	Metap2	-0.392362
ENSMUSG00000031333	Abcb7	-0.392678
ENSMUSG00000027006	Dnajc10	-0.395021
ENSMUSG00000059263	Usp47	-0.395686
ENSMUSG00000024360	Etf1	-0.398688
ENSMUSG00000024079	Eif2ak2	-0.400071
ENSMUSG00000043262	Uevld	-0.402534
ENSMUSG00000046324	Ermp1	-0.403252
ENSMUSG00000002107	Celf2	-0.403729
ENSMUSG00000025795	Rassf3	-0.40533
ENSMUSG00000039047	Pigk	-0.406332
ENSMUSG00000032076	Cadm1	-0.408027
ENSMUSG00000047213	Ythdf3	-0.409781
ENSMUSG00000015002	Efr3a	-0.411621
ENSMUSG00000016487	Ppfibp1	-0.412058
ENSMUSG00000078517	Emc1	-0.41206
ENSMUSG00000054604	Cggbp1	-0.414984
ENSMUSG00000033392	Clasp2	-0.415001
ENSMUSG00000022897	Dyrk1a	-0.418122
ENSMUSG00000020328	Nudcd2	-0.420243
ENSMUSG00000022136	Dnajc3	-0.421059
ENSMUSG00000034543	Morc2a	-0.422587
ENSMUSG00000022364	Tbc1d31	-0.423134
ENSMUSG00000030616	Sytl2	-0.426982
ENSMUSG00000031878	Nae1	-0.427195
ENSMUSG00000027828	Ssr3	-0.428512
ENSMUSG00000016534	Lamp2	-0.430288
ENSMUSG00000032555	Topbp1	-0.430471
ENSMUSG00000042046	Dstyk	-0.430537
ENSMUSG00000021111	Papola	-0.432228
ENSMUSG00000031465	Angpt2	-0.432909
ENSMUSG00000031201	Brcc3	-0.435538
ENSMUSG00000020541	Tom1l1	-0.435891
ENSMUSG00000057561	Eif1a	-0.437523
ENSMUSG00000036932	Aifm1	-0.43798
ENSMUSG00000041852	Tcf20	-0.438178
ENSMUSG00000020817	Rabep1	-0.438214
ENSMUSG00000034269	Setd5	-0.439682
ENSMUSG00000019975	Ikbip	-0.442032
ENSMUSG00000028020	Glrb	-0.44379
ENSMUSG00000039753	Fbxl5	-0.44382
ENSMUSG00000025234	Arih1	-0.443987
ENSMUSG00000049044	Rapgef4	-0.444513
ENSMUSG00000005362	Crbn	-0.446973
ENSMUSG00000024098	Twsg1	-0.447181
ENSMUSG00000030346	Rad51ap1	-0.447364
ENSMUSG00000000127	Fer	-0.447421
ENSMUSG00000019917	Sept10	-0.448355
ENSMUSG00000061024	Rrs1	-0.449449
ENSMUSG00000075376	Rc3h2	-0.449523
ENSMUSG00000045659	Plekha7	-0.450336
ENSMUSG00000030342	Cd9	-0.456121
ENSMUSG00000041220	Elovl6	-0.456199
ENSMUSG00000027433	Xrn2	-0.456428
ENSMUSG00000029701	Rbm28	-0.456642
ENSMUSG00000021000	Ctage5	-0.456829
ENSMUSG00000074102	Rbm15b	-0.457173
ENSMUSG00000039285	Azi2	-0.457443
ENSMUSG00000040648	Ppip5k2	-0.457957
ENSMUSG00000032570	Atp2c1	-0.458509
ENSMUSG00000042208	0610010F05Rik	-0.459105
ENSMUSG00000015749	Anp32e	-0.459374
ENSMUSG00000030201	Lrp6	-0.46001
ENSMUSG00000041540	Sox5	-0.460361
ENSMUSG00000027968	Larp7	-0.460495
ENSMUSG00000051495	Irf2bp2	-0.460516
ENSMUSG00000039943	Plcb4	-0.46105
ENSMUSG00000019920	Lims1	-0.461495
ENSMUSG00000051223	Bzw1	-0.461596
ENSMUSG00000033282	Rpgrip1l	-0.461848
ENSMUSG00000027180	Fbxo3	-0.46202
ENSMUSG00000020128	Vps54	-0.462079
ENSMUSG00000027363	Usp8	-0.462347
ENSMUSG00000002297	Dbf4	-0.46351
ENSMUSG00000074238	Ap1ar	-0.463834
ENSMUSG00000027665	Pik3ca	-0.46419
ENSMUSG00000057110	Cntrl	-0.464196
ENSMUSG00000036093	Arl5a	-0.46485
ENSMUSG00000043962	Thrap3	-0.465065
ENSMUSG00000021635	Rad17	-0.465334
ENSMUSG00000025958	Creb1	-0.466007
ENSMUSG00000033228	Scaf11	-0.466287
ENSMUSG00000004085	Map3k20	-0.46875
ENSMUSG00000028676	Srsf10	-0.470916
ENSMUSG00000029767	Calu	-0.471395
ENSMUSG00000047881	Rell1	-0.471621
ENSMUSG00000015880	Ncapg	-0.47369
ENSMUSG00000079108	Srp54b	-0.47409
ENSMUSG00000054408	Spcs3	-0.474158
ENSMUSG00000020650	Bcap29	-0.475189
ENSMUSG00000075327	Zbtb2	-0.475217
ENSMUSG00000026617	Bpnt1	-0.475953
ENSMUSG00000011831	Evi5	-0.47626
ENSMUSG00000066551	Hmgb1	-0.476851
ENSMUSG00000068798	Rap1a	-0.478638
ENSMUSG00000027339	Rassf2	-0.480405
ENSMUSG00000074698	Csnk2a1	-0.480721
ENSMUSG00000026023	Cdk15	-0.481125
ENSMUSG00000030061	Uba3	-0.481878
ENSMUSG00000024283	Wac	-0.482016
ENSMUSG00000025809	Itgb1	-0.482141
ENSMUSG00000022329	Stk3	-0.482204
ENSMUSG00000071533	Pcnp	-0.482291
ENSMUSG00000016619	Nup50	-0.482868
ENSMUSG00000020166	Cnot2	-0.483115
ENSMUSG00000004980	Hnrnpa2b1	-0.483289
ENSMUSG00000033257	Ttll4	-0.483741
ENSMUSG00000005583	Mef2c	-0.483927
ENSMUSG00000037104	Socs5	-0.484449
ENSMUSG00000032815	Fanca	-0.484791
ENSMUSG00000022698	Naa50	-0.485211
ENSMUSG00000038212	Mfsd14b	-0.486588
ENSMUSG00000020493	Prr11	-0.487741
ENSMUSG00000036160	Surf6	-0.487834
ENSMUSG00000022285	Ywhaz	-0.490092
ENSMUSG00000031095	Cul4b	-0.490284
ENSMUSG00000039470	Zdhhc2	-0.491186
ENSMUSG00000033186	Mzt1	-0.491361
ENSMUSG00000042396	Rbm7	-0.491499
ENSMUSG00000013662	Atad1	-0.491552
ENSMUSG00000057421	Las1l	-0.491632
ENSMUSG00000021796	Bmpr1a	-0.492194
ENSMUSG00000037325	Bbs7	-0.493315
ENSMUSG00000001687	Ubl3	-0.494175
ENSMUSG00000053907	Mat2a	-0.494879
ENSMUSG00000021149	Gtpbp4	-0.495031
ENSMUSG00000021193	Pitrm1	-0.495237
ENSMUSG00000039031	Arhgap18	-0.495558
ENSMUSG00000027082	Tfpi	-0.497644
ENSMUSG00000033184	Tmed7	-0.498194
ENSMUSG00000039480	Nt5dc1	-0.498614
ENSMUSG00000038533	Cbfa2t2	-0.499027
ENSMUSG00000074968	Ano3	-0.499041
ENSMUSG00000032244	Fem1b	-0.499186
ENSMUSG00000019961	Tmpo	-0.499404
ENSMUSG00000030850	Ate1	-0.499564
ENSMUSG00000025892	Gria4	-0.4998
ENSMUSG00000056220	Pla2g4a	-0.501395
ENSMUSG00000022789	Dnm1l	-0.501544
ENSMUSG00000017291	Taok1	-0.501716
ENSMUSG00000058503	Fam133b	-0.502129
ENSMUSG00000078622	Ccdc47	-0.502579
ENSMUSG00000073664	Nbeal1	-0.503555
ENSMUSG00000042460	C1galt1	-0.503899
ENSMUSG00000056537	Rlim	-0.504059
ENSMUSG00000066037	Hnrnpr	-0.504213
ENSMUSG00000030304	Ergic2	-0.504474
ENSMUSG00000036777	Anln	-0.504829
ENSMUSG00000038301	Snx10	-0.505163
ENSMUSG00000014956	Ppp1cb	-0.508978
ENSMUSG00000033149	Phldb2	-0.510005
ENSMUSG00000021710	Nln	-0.510606
ENSMUSG00000026048	Ercc5	-0.511065
ENSMUSG00000035992	Fnip1	-0.511181
ENSMUSG00000035150	Eif2s3x	-0.511355
ENSMUSG00000032883	Acsl3	-0.511658
ENSMUSG00000021615	Xrcc4	-0.511748
ENSMUSG00000031278	Acsl4	-0.512279
ENSMUSG00000039735	Fnbp1l	-0.513203
ENSMUSG00000073678	Pgap1	-0.513791
ENSMUSG00000027366	Sppl2a	-0.513847
ENSMUSG00000044147	Arf6	-0.513866
ENSMUSG00000059208	Hnrnpm	-0.51684
ENSMUSG00000037940	Inpp4b	-0.517218
ENSMUSG00000020463	Ppp4r3b	-0.517613
ENSMUSG00000047216	Cdh19	-0.519199
ENSMUSG00000025016	Tm9sf3	-0.520541
ENSMUSG00000016477	E2f3	-0.522599
ENSMUSG00000020988	L2hgdh	-0.522889
ENSMUSG00000052144	Ppp4r2	-0.522905
ENSMUSG00000034021	Pds5b	-0.523031
ENSMUSG00000059005	Hnrnpa3	-0.52347
ENSMUSG00000036061	Smug1	-0.524698
ENSMUSG00000036053	Fmnl2	-0.52622
ENSMUSG00000027957	Slc35a3	-0.526744
ENSMUSG00000027018	Hat1	-0.526751
ENSMUSG00000025758	Plk4	-0.526756
ENSMUSG00000038914	Dido1	-0.527415
ENSMUSG00000034007	Scaper	-0.528171
ENSMUSG00000040549	Ckap5	-0.528462
ENSMUSG00000001569	Nom1	-0.530154
ENSMUSG00000011960	Ccnt1	-0.531802
ENSMUSG00000034525	Ice1	-0.532797
ENSMUSG00000025937	Lactb2	-0.533172
ENSMUSG00000021133	Susd6	-0.533786
ENSMUSG00000048039	Isg20l2	-0.535292
ENSMUSG00000038774	Ascc3	-0.535812
ENSMUSG00000079470	Utp14b	-0.535937
ENSMUSG00000039361	Picalm	-0.536361
ENSMUSG00000051469	Zfp24	-0.53699
ENSMUSG00000033411	Ctdspl2	-0.53773
ENSMUSG00000023994	Nfya	-0.537816
ENSMUSG00000034761	Map4k5	-0.537963
ENSMUSG00000024287	Thoc1	-0.538051
ENSMUSG00000020280	Pus10	-0.538382
ENSMUSG00000025616	Usp16	-0.539607
ENSMUSG00000037029	Zfp146	-0.53982
ENSMUSG00000020594	Pum2	-0.540059
ENSMUSG00000033813	Tcea1	-0.54016
ENSMUSG00000034560	Washc4	-0.541266
ENSMUSG00000035666	Gtf3c4	-0.541542
ENSMUSG00000026761	Orc4	-0.54168
ENSMUSG00000066324	Impad1	-0.541687
ENSMUSG00000042323	Pbrm1	-0.542282
ENSMUSG00000007613	Tgfbr1	-0.542456
ENSMUSG00000046111	Cep295	-0.543097
ENSMUSG00000048874	Phf3	-0.543499
ENSMUSG00000020640	Itsn2	-0.543759
ENSMUSG00000069089	Cdk7	-0.543813
ENSMUSG00000031523	Dlc1	-0.543929
ENSMUSG00000056536	Pign	-0.54443
ENSMUSG00000008763	Man1a2	-0.545157
ENSMUSG00000022016	Akap11	-0.546854
ENSMUSG00000038535	Zfp280d	-0.547908
ENSMUSG00000027379	Bub1	-0.548355
ENSMUSG00000028228	Cpne3	-0.548533
ENSMUSG00000057181	5730455P16Rik	-0.548613
ENSMUSG00000032564	Cpne4	-0.54991
ENSMUSG00000060227	Casc4	-0.550792
ENSMUSG00000039395	Mreg	-0.55127
ENSMUSG00000020914	Top2a	-0.552814
ENSMUSG00000025899	Alkbh8	-0.552919
ENSMUSG00000039988	Ankrd13c	-0.553575
ENSMUSG00000025764	Jade1	-0.554726
ENSMUSG00000021785	Ngly1	-0.554917
ENSMUSG00000018412	Kansl1	-0.555969
ENSMUSG00000048109	Rbm15	-0.5567
ENSMUSG00000061244	Exoc5	-0.55678
ENSMUSG00000031093	Dock11	-0.55771
ENSMUSG00000026384	Ptpn4	-0.558534
ENSMUSG00000023852	Chd1	-0.558694
ENSMUSG00000052593	Adam17	-0.558732
ENSMUSG00000018666	Cbx1	-0.559292
ENSMUSG00000014767	Tbp	-0.55937
ENSMUSG00000063273	Naa15	-0.560286
ENSMUSG00000045038	Prkce	-0.561938
ENSMUSG00000028134	Ptbp2	-0.562723
ENSMUSG00000020064	Herc4	-0.564188
ENSMUSG00000037876	Jmjd1c	-0.56422
ENSMUSG00000050912	Tmem123	-0.564522
ENSMUSG00000025903	Lypla1	-0.565124
ENSMUSG00000026915	Strbp	-0.565528
ENSMUSG00000002997	Prkar2b	-0.566042
ENSMUSG00000028560	Usp1	-0.567699
ENSMUSG00000027677	Ttc14	-0.568304
ENSMUSG00000001376	Vps50	-0.569182
ENSMUSG00000043991	Pura	-0.569325
ENSMUSG00000033952	Aspm	-0.569894
ENSMUSG00000030528	Blm	-0.570481
ENSMUSG00000024645	Timm21	-0.570767
ENSMUSG00000061665	Cd2ap	-0.570783
ENSMUSG00000034329	Brip1	-0.571862
ENSMUSG00000020380	Rad50	-0.572924
ENSMUSG00000028161	Ppp3ca	-0.572988
ENSMUSG00000026083	Eif5b	-0.573335
ENSMUSG00000024477	Pggt1b	-0.574346
ENSMUSG00000033904	Ccp110	-0.575083
ENSMUSG00000042410	Agps	-0.575598
ENSMUSG00000021969	Zdhhc20	-0.575877
ENSMUSG00000029202	Pds5a	-0.576474
ENSMUSG00000009535	Rnmt	-0.577008
ENSMUSG00000058761	Rnf169	-0.577336
ENSMUSG00000058355	Abce1	-0.577674
ENSMUSG00000037286	Stag1	-0.578294
ENSMUSG00000056153	Socs6	-0.578361
ENSMUSG00000031352	Hccs	-0.580115
ENSMUSG00000038047	Haus6	-0.580761
ENSMUSG00000045205	Dpy19l4	-0.581464
ENSMUSG00000024084	Qpct	-0.581641
ENSMUSG00000026434	Nucks1	-0.582565
ENSMUSG00000020290	Xpo1	-0.582583
ENSMUSG00000047141	Zfp654	-0.5829
ENSMUSG00000038080	Kdm1b	-0.584292
ENSMUSG00000021549	Rasa1	-0.585104
ENSMUSG00000059820	AU019823	-0.585217
ENSMUSG00000025199	Chuk	-0.586463
ENSMUSG00000023921	Mut	-0.586698
ENSMUSG00000021068	Nin	-0.588167
ENSMUSG00000015189	Casd1	-0.589304
ENSMUSG00000024991	Eif3a	-0.5895
ENSMUSG00000020455	Trim11	-0.590125
ENSMUSG00000022292	Rrm2b	-0.590166
ENSMUSG00000020952	Scfd1	-0.590453
ENSMUSG00000049606	Zfp644	-0.59073
ENSMUSG00000022322	Shcbp1	-0.590992
ENSMUSG00000063334	Krr1	-0.594787
ENSMUSG00000072082	Ccnf	-0.595104
ENSMUSG00000004535	Tax1bp1	-0.595556
ENSMUSG00000040550	Otud6b	-0.595756
ENSMUSG00000039630	Hnrnpu	-0.596536
ENSMUSG00000017548	Suz12	-0.596974
ENSMUSG00000029108	Pcdh7	-0.597738
ENSMUSG00000032477	Cdc25a	-0.598408
ENSMUSG00000003226	Ranbp2	-0.598771
ENSMUSG00000034724	Cnot6l	-0.599343
ENSMUSG00000022811	Zfp148	-0.59968
ENSMUSG00000026739	Bmi1	-0.599928
ENSMUSG00000037474	Dtl	-0.600104
ENSMUSG00000021147	Wdr37	-0.600342
ENSMUSG00000019907	Ppp1r12a	-0.603294
ENSMUSG00000026196	Bard1	-0.606739
ENSMUSG00000020108	Ddit4	-0.607769
ENSMUSG00000020590	Snx13	-0.609514
ENSMUSG00000041747	Utp15	-0.609841
ENSMUSG00000021832	Psmc6	-0.611007
ENSMUSG00000079259	Trim71	-0.611587
ENSMUSG00000063659	Zbtb18	-0.612539
ENSMUSG00000032030	Cul5	-0.613771
ENSMUSG00000033964	Zbtb41	-0.614588
ENSMUSG00000022533	Atp13a3	-0.614647
ENSMUSG00000024056	Ndc80	-0.614953
ENSMUSG00000024726	Carnmt1	-0.61502
ENSMUSG00000020664	Dld	-0.615275
ENSMUSG00000020048	Hsp90b1	-0.615445
ENSMUSG00000031555	Adam9	-0.616382
ENSMUSG00000058835	Abi1	-0.61693
ENSMUSG00000035093	Secisbp2l	-0.617165
ENSMUSG00000033720	Sfxn5	-0.619419
ENSMUSG00000007850	Hnrnph1	-0.619707
ENSMUSG00000035437	Rabgap1	-0.619949
ENSMUSG00000035365	Parpbp	-0.620238
ENSMUSG00000027162	Lin7c	-0.621689
ENSMUSG00000021843	Ktn1	-0.62222
ENSMUSG00000059474	Mbtd1	-0.622839
ENSMUSG00000090935	Synj2bp	-0.623465
ENSMUSG00000013736	Trnt1	-0.623727
ENSMUSG00000090112	Shprh	-0.624114
ENSMUSG00000040455	Usp45	-0.624224
ENSMUSG00000046873	Mbtps2	-0.624262
ENSMUSG00000033382	Trappc8	-0.624984
ENSMUSG00000024539	Ptpn2	-0.625001
ENSMUSG00000030861	Acadsb	-0.627644
ENSMUSG00000017485	Top2b	-0.627859
ENSMUSG00000026781	Acbd5	-0.628218
ENSMUSG00000003382	Etv3	-0.629227
ENSMUSG00000062232	Rapgef2	-0.629554
ENSMUSG00000054099	Slc25a40	-0.630635
ENSMUSG00000026771	Spopl	-0.630645
ENSMUSG00000023919	Cenpq	-0.63374
ENSMUSG00000062078	Qk	-0.633804
ENSMUSG00000037725	Ckap2	-0.63434
ENSMUSG00000027770	Dhx36	-0.634723
ENSMUSG00000021583	Erap1	-0.635118
ENSMUSG00000029238	Clock	-0.635276
ENSMUSG00000087143	A830082K12Rik	-0.635508
ENSMUSG00000014226	Cacybp	-0.63574
ENSMUSG00000042284	Itga1	-0.636452
ENSMUSG00000031229	Atrx	-0.637116
ENSMUSG00000067873	Htatsf1	-0.638612
ENSMUSG00000006134	Crkl	-0.638895
ENSMUSG00000070544	Top1	-0.641681
ENSMUSG00000029186	Pi4k2b	-0.641701
ENSMUSG00000040651	Fam208a	-0.642753
ENSMUSG00000020516	Rps6kb1	-0.642907
ENSMUSG00000021270	Hsp90aa1	-0.644132
ENSMUSG00000027835	Pdcd10	-0.64439
ENSMUSG00000024431	Nr3c1	-0.645483
ENSMUSG00000019943	Atp2b1	-0.647172
ENSMUSG00000018983	E2f2	-0.647621
ENSMUSG00000025059	Gk	-0.648458
ENSMUSG00000072501	Phf20l1	-0.648795
ENSMUSG00000014313	Cox6c	-0.648861
ENSMUSG00000032035	Ets1	-0.649017
ENSMUSG00000073700	Klhl21	-0.64917
ENSMUSG00000034252	Senp6	-0.649495
ENSMUSG00000061136	Prpf40a	-0.649701
ENSMUSG00000027201	Myef2	-0.651471
ENSMUSG00000038446	Cdc40	-0.652445
ENSMUSG00000009207	Lnpk	-0.65353
ENSMUSG00000022912	Pros1	-0.65431
ENSMUSG00000075700	Selenot	-0.65538
ENSMUSG00000027708	Dcun1d1	-0.655852
ENSMUSG00000019813	Cep57l1	-0.657151
ENSMUSG00000050192	Eif5a2	-0.657271
ENSMUSG00000022636	Alcam	-0.657274
ENSMUSG00000024228	Nudt12	-0.657282
ENSMUSG00000057363	Uxs1	-0.657405
ENSMUSG00000066415	Msl2	-0.658734
ENSMUSG00000028132	Tmem56	-0.659032
ENSMUSG00000022514	Il1rap	-0.659096
ENSMUSG00000028893	Sesn2	-0.659371
ENSMUSG00000028180	Zranb2	-0.660218
ENSMUSG00000026393	Nek7	-0.660484
ENSMUSG00000027778	Ift80	-0.660924
ENSMUSG00000021537	Cetn3	-0.662296
ENSMUSG00000029798	Herc6	-0.662939
ENSMUSG00000024335	Brd2	-0.662967
ENSMUSG00000038039	Gcc2	-0.663226
ENSMUSG00000028771	Ptpn12	-0.66355
ENSMUSG00000022361	Zhx1	-0.663939
ENSMUSG00000024974	Smc3	-0.664126
ENSMUSG00000034109	Golim4	-0.664162
ENSMUSG00000066232	Ipo7	-0.66469
ENSMUSG00000004591	Pkn2	-0.666168
ENSMUSG00000076431	Sox4	-0.666762
ENSMUSG00000026276	Sept2	-0.66733
ENSMUSG00000033454	Zbtb1	-0.667939
ENSMUSG00000021706	Zfyve16	-0.667946
ENSMUSG00000020134	Peli1	-0.668238
ENSMUSG00000018199	Trove2	-0.668573
ENSMUSG00000040760	Appl1	-0.669265
ENSMUSG00000027680	Fxr1	-0.670087
ENSMUSG00000064289	Tank	-0.670747
ENSMUSG00000036863	Syde2	-0.671046
ENSMUSG00000022120	Rnf219	-0.671427
ENSMUSG00000060510	Zfp266	-0.675896
ENSMUSG00000000058	Cav2	-0.676574
ENSMUSG00000052056	Zfp217	-0.678005
ENSMUSG00000038335	Tsr1	-0.678035
ENSMUSG00000031617	Tmem184c	-0.678478
ENSMUSG00000027699	Ect2	-0.678823
ENSMUSG00000022674	Ube2v2	-0.680082
ENSMUSG00000038608	Dock10	-0.680136
ENSMUSG00000027763	Mbnl1	-0.680202
ENSMUSG00000056004	9330182L06Rik	-0.680753
ENSMUSG00000042699	Dhx9	-0.68286
ENSMUSG00000042042	Csgalnact2	-0.684595
ENSMUSG00000000838	Fmr1	-0.684791
ENSMUSG00000024491	Rbm27	-0.685287
ENSMUSG00000041777	Cir1	-0.685638
ENSMUSG00000038250	Usp38	-0.686184
ENSMUSG00000021374	Nup153	-0.687304
ENSMUSG00000001833	Sept7	-0.687731
ENSMUSG00000041238	Rbbp8	-0.688029
ENSMUSG00000035614	Togaram1	-0.688265
ENSMUSG00000031592	Pcm1	-0.688859
ENSMUSG00000045932	Ifit2	-0.688932
ENSMUSG00000036990	Otud4	-0.689477
ENSMUSG00000017057	Il13ra1	-0.689977
ENSMUSG00000022023	Wbp4	-0.690093
ENSMUSG00000034487	Kdelc2	-0.692008
ENSMUSG00000035762	Tmem161b	-0.692112
ENSMUSG00000021870	Slmap	-0.692276
ENSMUSG00000026103	Gls	-0.693907
ENSMUSG00000026977	March7	-0.694305
ENSMUSG00000019948	Actr6	-0.69437
ENSMUSG00000057440	Mpp7	-0.694779
ENSMUSG00000018239	Zcchc10	-0.696541
ENSMUSG00000029290	Zfp326	-0.697126
ENSMUSG00000006423	C330007P06Rik	-0.697621
ENSMUSG00000020687	Cdc27	-0.698829
ENSMUSG00000035133	Arhgap5	-0.699566
ENSMUSG00000024976	Shoc2	-0.701888
ENSMUSG00000020627	Klhl29	-0.704197
ENSMUSG00000052751	Repin1	-0.705171
ENSMUSG00000020368	Canx	-0.706004
ENSMUSG00000039985	Fam60a	-0.708164
ENSMUSG00000026234	Ncl	-0.708795
ENSMUSG00000041773	Enc1	-0.71176
ENSMUSG00000031403	Dkc1	-0.713055
ENSMUSG00000028718	Stil	-0.713346
ENSMUSG00000020954	Strn3	-0.713714
ENSMUSG00000037253	Mex3c	-0.714549
ENSMUSG00000030059	Tmf1	-0.714946
ENSMUSG00000041133	Smc1a	-0.718164
ENSMUSG00000031939	Taf1d	-0.719826
ENSMUSG00000020257	Wdr82	-0.720199
ENSMUSG00000032328	Tmem30a	-0.720357
ENSMUSG00000040102	Klhl42	-0.72182
ENSMUSG00000034317	Trim59	-0.723869
ENSMUSG00000020580	Rock2	-0.725032
ENSMUSG00000020495	Smg8	-0.725496
ENSMUSG00000006599	Gtf2h1	-0.725579
ENSMUSG00000008976	Gabpa	-0.729582
ENSMUSG00000022201	Zfr	-0.730118
ENSMUSG00000025810	Nrp1	-0.730587
ENSMUSG00000041328	Pcf11	-0.730994
ENSMUSG00000068823	Csde1	-0.73145
ENSMUSG00000026960	Arl6ip6	-0.73193
ENSMUSG00000039497	Dse	-0.732422
ENSMUSG00000020464	Pnpt1	-0.733133
ENSMUSG00000025862	Stag2	-0.736256
ENSMUSG00000010461	Eya4	-0.737215
ENSMUSG00000035726	Supt16	-0.738957
ENSMUSG00000028381	Ugcg	-0.739887
ENSMUSG00000020863	Luc7l3	-0.740235
ENSMUSG00000042063	Zfp386	-0.740761
ENSMUSG00000020074	Ccar1	-0.741353
ENSMUSG00000026779	Mastl	-0.742315
ENSMUSG00000056073	Grik2	-0.74252
ENSMUSG00000030759	Far1	-0.74304
ENSMUSG00000032253	Phip	-0.745501
ENSMUSG00000037072	Selenof	-0.748088
ENSMUSG00000022255	Mtdh	-0.751744
ENSMUSG00000028578	Caap1	-0.754406
ENSMUSG00000025060	Slk	-0.756268
ENSMUSG00000000600	Krit1	-0.756677
ENSMUSG00000006005	Tpr	-0.758554
ENSMUSG00000028414	Fktn	-0.762479
ENSMUSG00000026872	Zeb2	-0.765469
ENSMUSG00000027109	Sp3	-0.766359
ENSMUSG00000020525	Ppm1d	-0.766951
ENSMUSG00000002428	Hltf	-0.767059
ENSMUSG00000020492	Ska2	-0.769123
ENSMUSG00000020152	Actr2	-0.771438
ENSMUSG00000020124	Usp15	-0.771706
ENSMUSG00000043702	Pde12	-0.774524
ENSMUSG00000025323	Sp4	-0.776357
ENSMUSG00000037475	Thoc2	-0.77959
ENSMUSG00000035395	Pet2	-0.780035
ENSMUSG00000048495	Tyw5	-0.783597
ENSMUSG00000030016	Zfp638	-0.785338
ENSMUSG00000020982	Nemf	-0.78675
ENSMUSG00000049658	Bdp1	-0.787571
ENSMUSG00000021709	Erbin	-0.788404
ENSMUSG00000029249	Rest	-0.788615
ENSMUSG00000024943	Smc5	-0.791019
ENSMUSG00000026004	Kansl1l	-0.792014
ENSMUSG00000028382	Ptbp3	-0.7937
ENSMUSG00000073791	Efcab7	-0.794117
ENSMUSG00000062949	Atp11c	-0.796155
ENSMUSG00000026843	Fubp3	-0.79625
ENSMUSG00000022385	Gtse1	-0.796475
ENSMUSG00000029836	Cbx3	-0.797628
ENSMUSG00000027206	Cops2	-0.798992
ENSMUSG00000027427	Polr3f	-0.799966
ENSMUSG00000027326	Knl1	-0.800387
ENSMUSG00000047036	Zfp445	-0.800789
ENSMUSG00000026098	Pms1	-0.801688
ENSMUSG00000006678	Pola1	-0.808799
ENSMUSG00000053600	Zfp472	-0.81124
ENSMUSG00000028282	Casp8ap2	-0.813222
ENSMUSG00000042271	Nxt2	-0.813816
ENSMUSG00000042133	Ppig	-0.814143
ENSMUSG00000030660	Pik3c2a	-0.81801
ENSMUSG00000044763	Trmt10c	-0.819163
ENSMUSG00000037465	Klf10	-0.819462
ENSMUSG00000050890	Pdik1l	-0.820223
ENSMUSG00000053289	Ddx10	-0.823008
ENSMUSG00000089756	Zfp966	-0.824515
ENSMUSG00000021712	Trim23	-0.825428
ENSMUSG00000035828	Pim3	-0.825904
ENSMUSG00000028484	Psip1	-0.826608
ENSMUSG00000033054	Npat	-0.82893
ENSMUSG00000066798	Zbtb6	-0.829737
ENSMUSG00000025245	Lztfl1	-0.83321
ENSMUSG00000021806	Nid2	-0.834144
ENSMUSG00000014932	Yes1	-0.834648
ENSMUSG00000006010	BC003331	-0.836446
ENSMUSG00000029253	Cenpc1	-0.836778
ENSMUSG00000034349	Smc4	-0.839378
ENSMUSG00000031337	Mtm1	-0.841115
ENSMUSG00000031246	Sh3bgrl	-0.844536
ENSMUSG00000021597	Slf1	-0.845252
ENSMUSG00000054717	Hmgb2	-0.845847
ENSMUSG00000095432	Zfp748	-0.845984
ENSMUSG00000037236	Matr3	-0.849032
ENSMUSG00000037608	Bclaf1	-0.849401
ENSMUSG00000036676	Tmtc3	-0.849474
ENSMUSG00000032407	U2surp	-0.850385
ENSMUSG00000033737	Fndc3c1	-0.852251
ENSMUSG00000027550	Lrrcc1	-0.853588
ENSMUSG00000034998	Foxn2	-0.854512
ENSMUSG00000064061	Dzip3	-0.855415
ENSMUSG00000032212	Sltm	-0.858484
ENSMUSG00000002083	Bbc3	-0.858932
ENSMUSG00000055022	Cntn1	-0.858946
ENSMUSG00000055612	Cdca7	-0.860571
ENSMUSG00000028522	Mier1	-0.861146
ENSMUSG00000070605	Zfp992	-0.861283
ENSMUSG00000000340	Dbt	-0.861427
ENSMUSG00000025326	Ube3a	-0.863649
ENSMUSG00000039103	Nexn	-0.865161
ENSMUSG00000031931	Ankrd49	-0.866462
ENSMUSG00000028211	Trp53inp1	-0.866498
ENSMUSG00000025134	Alyref	-0.866925
ENSMUSG00000043807	Ly6g5b	-0.86816
ENSMUSG00000021338	Carmil1	-0.872775
ENSMUSG00000031176	Dynlt3	-0.872799
ENSMUSG00000039756	Dnttip2	-0.872809
ENSMUSG00000044934	Zfp367	-0.874838
ENSMUSG00000006740	Kif5b	-0.876167
ENSMUSG00000026775	Yme1l1	-0.880663
ENSMUSG00000007591	Tssk4	-0.880695
ENSMUSG00000031608	Galnt7	-0.881031
ENSMUSG00000012443	Kif11	-0.881344
ENSMUSG00000027750	Postn	-0.88777
ENSMUSG00000025898	Cwf19l2	-0.889684
ENSMUSG00000019773	Fbxo5	-0.893675
ENSMUSG00000034780	B3galt1	-0.895086
ENSMUSG00000023025	Larp4	-0.899045
ENSMUSG00000058093	Zfp729b	-0.902638
ENSMUSG00000047534	Mis18bp1	-0.906585
ENSMUSG00000050555	Hyls1	-0.908294
ENSMUSG00000028252	Ccnc	-0.90909
ENSMUSG00000053716	Dusp7	-0.909939
ENSMUSG00000032062	2310030G06Rik	-0.91294
ENSMUSG00000025531	Chm	-0.917037
ENSMUSG00000031715	Smarca5	-0.920462
ENSMUSG00000064128	Cenpj	-0.923158
ENSMUSG00000017550	Atad5	-0.924227
ENSMUSG00000039841	Zfp800	-0.927323
ENSMUSG00000033031	C330027C09Rik	-0.927747
ENSMUSG00000107881	Gm44250	-0.933195
ENSMUSG00000044636	Csrnp2	-0.941075
ENSMUSG00000027160	Ccdc34	-0.943815
ENSMUSG00000029422	Rsrc2	-0.946849
ENSMUSG00000025766	D3Ertd751e	-0.953469
ENSMUSG00000059834	Sclt1	-0.957747
ENSMUSG00000079509	Zfx	-0.959927
ENSMUSG00000060090	Rp2	-0.95994
ENSMUSG00000026005	Rpe	-0.960466
ENSMUSG00000044906	4930503L19Rik	-0.96163
ENSMUSG00000028576	Ift74	-0.964426
ENSMUSG00000020608	Smc6	-0.966564
ENSMUSG00000056870	Gulp1	-0.968434
ENSMUSG00000022360	Atad2	-0.973629
ENSMUSG00000046567	4930430F08Rik	-0.973792
ENSMUSG00000036916	Zfp280c	-0.981756
ENSMUSG00000040124	Gorab	-0.99289
ENSMUSG00000057858	Fam204a	-0.996056
ENSMUSG00000020330	Hmmr	-1.00434
ENSMUSG00000020024	Cep83	-1.00766
ENSMUSG00000036202	Rif1	-1.01387
ENSMUSG00000058748	Zfp958	-1.02694
ENSMUSG00000025001	Hells	-1.03356
ENSMUSG00000024614	Tmx3	-1.05846
ENSMUSG00000041483	Zfp281	-1.05871
ENSMUSG00000022124	Fbxl3	-1.05885
ENSMUSG00000038069	Cdkn2aip	-1.07201
ENSMUSG00000036768	Kif15	-1.07306
ENSMUSG00000021392	Nol8	-1.07335
ENSMUSG00000045624	Esf1	-1.07468
ENSMUSG00000040918	Slc19a2	-1.07805
ENSMUSG00000078495	Zfp984	-1.08245
ENSMUSG00000016526	Dyrk3	-1.08588
ENSMUSG00000063406	Tmed5	-1.10021
ENSMUSG00000021377	Dek	-1.10648
ENSMUSG00000028312	Smc2	-1.11334
ENSMUSG00000039789	Zfp597	-1.11911
ENSMUSG00000031245	Hmgn5	-1.12528
ENSMUSG00000027115	Kif18a	-1.12715
ENSMUSG00000071266	Zfp946	-1.13439
ENSMUSG00000040167	Ikzf5	-1.16562
ENSMUSG00000079184	Mphosph8	-1.17167
ENSMUSG00000068882	Ssb	-1.17895
ENSMUSG00000040464	Gtpbp10	-1.1891
ENSMUSG00000028175	Depdc1a	-1.20204
ENSMUSG00000022034	Esco2	-1.20252
ENSMUSG00000067916	Zfp991	-1.20651
ENSMUSG00000095105	Edaradd	-1.21954
ENSMUSG00000042498	D330045A20Rik	-1.26444
ENSMUSG00000074811	Hps6	-1.36239
ENSMUSG00000066042	Med18	-1.78031
ENSMUSG00000072066	6720489N17Rik	-1.97145
